# Supplementary material for: The structure of a major surface antigen SAG19 from Eimeria tenella unifies the Eimeria SAG family
Source: Commun Biol. 2021 Mar 19;4:376. doi: 10.1038/s42003-021-01904-w (PMC7979774; doi:10.1038/s42003-021-01904-w)
Supplement: Supplementary file 3 — Supplementary Data 1 [file 42003_2021_1904_MOESM3_ESM.txt]

>A5_SAG19/1-271
MTHVGLLACYAGLLAGAAAPDFSSALSLRSSTATSQQNSLSTNIFASGDVSPQTPTPPQADEKTEDCLAIIN
KLRSENLKDLLGTLAKAEDTEVTESLKAIKI------------------EEPASPTAPKIAVTLAGSNVDTC
ESGEGANAKKYP------------GLVIPFPHD---TEFNCNALIQATYTAGLDHLKQSNFEPSTGTYDVEN
------APFNNVNASNVAFLLSEKSKKVSCAATKDCKAG---------------------------------
------------------------------------------------------------------------
---------------------------HDVLFCYFIDPLRKEDK--PFTAELYNALWGLEAG--------AA
SISVPSVVTVLLALALIIRA---------
>A8_SAG41/1-271
MTYVGLLACYAGLLASAAAPHFSSAISLRAGTATSQKSSLRTNLFASGQDLLRTTTAPTANEKTQDCLEIIN
TLRKENLQDLLGTLTKAEESDVTASLKKIKI------------------EGSDELSTAKIAAKLAGSDAQNC
ESGESANAKTYP------------GLVIPFPHT---TDFDCNTLIQATYTAGLDHLKQSNFEPSTGTYDVDK
------TPFNNVDASNVAFLLSAKSTKVSCAATEDCAGG---------------------------------
------------------------------------------------------------------------
---------------------------HDVLFCYFIDPLQSGDQ--AFTTELYNALWGLEAG--------AA
SISVPSVATILLVLALGIWN---------
>A10_SAG38/1-271
MTHIGLLGCCAGLLASAAAPHISLALSLRSGIATSQQNSLHANLFASGQDLLRTTATPTAAEKTDDCLEIIN
KLRKENLKDLLETLTKAEGSDVIASLKKLQI------------------ENPDQLSAAKIAEKLAGSDNQNC
ESGKSANAKTYP------------GLVIPFPHD---ENFNCNALIQATYTAGLDHLKQSNFEPSTGTYDVDR
------APFNNLDASNVAFLLSAKGTKVSCAATEDCEEG---------------------------------
------------------------------------------------------------------------
---------------------------HDILFCYFIEPLRNGEK--PFTTELYNALWGLEAG--------AA
SISVPSVATVLLVLALSIRT---------
>A3_SAG64/1-268
MTHVVLLACYAGLLASTAAPHFSLALSLRSGTATSQQNSLRTNLFASGQVSLR--TNTVAEERTPDCLDIIN
NLRGENLKGLLETLDTAKASDVTESLKTISI------------------EDPANPTADKIAVKLAGDS-NTC
DLGKNANAEKYP------------GLVIPFTHE---TQFKCSALIQATYTAGLNHLKQSNFEPSAGTYDVKT
------APFNNVDASNVAFLLSEKSKKVSCAVTNNCSAG---------------------------------
------------------------------------------------------------------------
---------------------------YNVLFCYFIDPLQKGDK--PFTTELYNALWGLETG--------AA
FISVPSVATVLLVLALMIRA---------
>ETH_08690/1-267
MTHLRLLACYAGLLASAAAPHFSLALSLRSGTGTSQQNSLRTNLFASGQVALR--AEPSASDVTEDCLDIIN
KLRSENLRDLLRTLAKAEENEVTESLKKIGK------------------TQPEGLTAVKIAVALAGEDVGTC
NSGENANAKTYP------------GLVIPFPHS---TDFDCDALVQATYTAGLNYLKKSNFEPSKGTYDVEN
------AP--NLDASNAAFLLSAKSTKVSCAATNNCSGG---------------------------------
------------------------------------------------------------------------
---------------------------HDVLFCYFIDPLRKGDK--PFTTELYNALWGLETG--------AA
FTSAPRVATVLLVLALITRI---------
>A9_SAG39/1-269
MTHIRLLACYAGLLASAAAPYFSSALSLRSSPATSQQNGLSTNLSVTGQELQRTTAPTGAEKTEDG-LDIIN
KLRRENLKDLLGTLTKAQESEVTASLKEMGK------------------TDPANLTAAKIAQTLAGSS-ETC
ELGENADAKTYP------------GLAIPFAHS---TNFECSALIQGTYTAGLSQLKQSNFDPSTGTYDVES
------APFNNVDASNVAFLLSAKSTKVSCAATEDCTGG---------------------------------
------------------------------------------------------------------------
---------------------------HDVLFCYFIDPLRKGDK--PFTTELYNALWGLEAG--------AA
SISVPSVATVLSVLALVTRT---------
>A11_SAG21/1-269
MTPVGLLACYAGFLASAAAPQFSSALSIRSGTATSQQNSLLTNLFTSDDDPA--PTPPATEEKTDGCLNIIN
KLRQENLKDLLGTLTKANDTDVRASLKTINI------------------EDAENLTAAKIAQTLAGSDVQKC
ELGEKANAGKYP------------GLVIPFPHS---TEFDCDALIQATYTAGLDHLKQSNFEPSTGIYDVAK
------APFDNINASNVAFLLSAKSTKVSCGATKDCNAG---------------------------------
------------------------------------------------------------------------
---------------------------HGVLFCYFIDPLQKGEK--PFTTELYNALWGLEAG--------AA
SISLPSVATVLLVLASMIQA---------
>ETH_08725/1-268
MTHVGLLACYAGLLASAAAPFLS-ALSLRSSTATSVKNSLRTNLLASGQDSP--VTAPAGENKTEDCLATIN
RLRSENLKGLLGTLNKAEDKEVTASLKTIQI------------------QEDTDATAVTIAVKLAGEDVHTC
ASGKDANAKKYP------------GLVIPFAHG---DNFECNALIQATYAAGLDHLKQSSFDSSTGIYDTTK
------DPFDKVEASNVAFLLSAKSTKVSCAATKDCNAG---------------------------------
------------------------------------------------------------------------
---------------------------HNVLFCYFISPLQKGQK--PFTTELYNALWGLEAG--------AA
SVSVPSAATVLLVLALIVRT---------
>A2_SAG22/1-270
MTHLGLLACYAGLLASAAAPHFSLALSLRSGTAASQQSSLSANLFASGQVSLR--AAPTGNEITADCLDTIN
KLRNENIKDLLGTLTKAEDSDVTASLKTIPV------------------ADAASLTTATIAAKLAGDSVDTC
ASGGNADAKTYP------------GLVIPFTHD---KDFDCDALIQATYTAGLNQLKQSNFEPSKGTYDATK
------APFDNVDASNVAFLLSAKSKKVSCAATKNCNAG---------------------------------
------------------------------------------------------------------------
---------------------------HDVLFCYFIEPLRNGDQS-FHNLSFTMPPWGLEAG--------AA
STAVPSVATVLLTLALIIQP---------
>A4_SAG62/1-271
MTHVGLLACYAGLLAGAAAPDFSSALSLRSSTATSQQNSLSTNIFASGDVSPQTPTPPQADEKTEDCLAIIN
KLRSENLKDLLGTLAKAEGTEVTESLKAIKI------------------EEPASPTAPKIAVTLAGSNVDTC
ESGEGANAKKYP------------GLVIPFPHD---TEFNCNALIQATYTAGLDHLKQSNFEPSTGTYDVEN
------APFNNVNASNVAFLLSEKSKKVSCAATKDCKAG---------------------------------
------------------------------------------------------------------------
---------------------------HDVLFCYFIDPLRKEDK--PFTAELYNALWGLEAG--------AA
SISFPSVATVVFILALIIRT---------
>ETH_26045/1-271
MTHVGLLACYAGLLAGAAAPDFSSALSLRSSTATSQQNSLSTNIFASGDVSPQTPTPPQADEKTEDCLAIIN
KLRSENLKDLLGTLAKAEDTEVTESLKAIKI------------------EEPASPTAPKIAVTLAGSNVDTC
ESGEGANAKKYP------------GLVIPFPHD---TEFNCNALIQATYTAGLDHLKQSNFEPSTGTYDVEN
------APFNNVNASNVAFLLSEKSKKVSCAATKDCKAG---------------------------------
------------------------------------------------------------------------
---------------------------HDVLFCYFIDPLRKEDK--PFTAELYNALWGLEAG--------AA
SISFPSVATVVFILALIIRT---------
>ETH_26040/1-271
MTHVGLLACYAGLLAGAAAPDFSSALSLRSSTATSQQNSLSTNIFASGDVSPQTPTPPQADEKTEDCLAIIN
KLRSENLKDLLGTLAKAEGTEVTESLKAIKI------------------EEPASPTAPKIAVTLAGSNVDTC
ESGEGANAKKYP------------GLVIPFPHD---TEFNCNALIQATYTAGLDHLKQSNFEPSTGTYDVEN
------APFNNVNASNVAFLLSEKSKKVSCAATKDCKAG---------------------------------
------------------------------------------------------------------------
---------------------------HDVLFCYFIDPLRKEDK--PFTAELYNALWGLEAG--------AA
SISVPSVVTVLLALALIIRA---------
>A7_SAG42/1-271
MTHVGLLACCAGLLASVAALHFSSALSLRSGTAMSQQNSLGTNLFVSGRDSLRTITPPQAEKKTSDCLAIIN
KLRSENLKDLLGTLTEAGDEEATESLKKIEI------------------KDPAESTAAKIAVKLAGTDVQKC
ESGKGANATVYP------------GLVIPFPHD---TEFNCNALIQATYTAGLDHLKQSNFEPSTGTYDVEN
------APFNNVNASNVAFLLSEKSKKVSCAATKDCKAG---------------------------------
------------------------------------------------------------------------
---------------------------HDVLFCYFIDPLRKEDK--PFTAELYNALWGLEAG--------AA
SISVPSVVTVLLALALIIRA---------
>A6_SAG43/1-271
MTHVGLLACCAGLLASVAALHFSSALSLRSGTAMSQQNSLGTNLFVSGRDSLRTITPPQAEKKTSDCLAIIN
KLRSENLKDLLGTLTEAGDEEATESLKKIEI------------------KDPAESTAAKIAVKLAGTDVQKC
ESGKGANATVYP------------GLVIPFPHD---TEFNCNALIQATYTAGLDHLKQSNFEPSTGTYDVEN
------APFNNVNASNVAFLLSEKSKKVSCAATKDCKAG---------------------------------
------------------------------------------------------------------------
---------------------------HDVLFCYFIDPLRKEDK--PFTAELYNALWGLEAG--------AA
SISVPSVVTVLLALALIIRA---------
>ETH_08680/1-264
--HVGLLTSYAGLLA--AAPHFSFALSLRSGTVASQKNTLSTNLFASGQDLLRTTTYPTADDRTKECLATIN
ELRSENLKGLLRTLAETNGEEVTESLTTINV------------------DNPASPTADKVAVKLAGEDVNTC
ASGKDADAKTYP------------GLVIPFTHE---TQFNCSALIQAAYTAGLNHLKQSNFEPSTGAYNAEN
------VTFNNVNASNVAFLLSEKSKKVSCAAAKDCKAG---------------------------------
------------------------------------------------------------------------
---------------------------YNV-FCYFIEPLRTGDK--PFT--LYNALWGLETG--------AA
FISVSSVIAVLVVFALIIRT---------
>ETH_08715/1-271
MTHIGLLACFGGLLASATAPHITLALSLRSGTAASQQSSLRTNLFASGQDLQGTTTAPTGADKTEECLDIIN
KLRDENLKDLLGTLTKAKENDVTASLKEIGI------------------EDPAEPTTAKIAEKLAGNDVQSC
ESGKSANAKTYP------------GLVIPFAHD---RDFDCKALIQATYTAGLDHLKQLNFEPSTGTYNAEK
------APFDNIDASNVAFLLSAKSKTVSCAATENCEGG---------------------------------
------------------------------------------------------------------------
---------------------------HDVLFCYFMEPLQKGQK--PFTTELYNALWGLETG--------TA
SISVPNAFTALSVLALMIRT---------
>A1_SAG23/1-270
MIHVGLLACYAGLLASTAAPHFSSALSLRSGTATSQQNSLRTNLFATGQDLLRTTTAPVAEEKTNDCLAIIN
KLRNENLKDLLGTLTKATDGEVTASLTKIGQ------------------KDAESLTAAKIAAKLAGENVDTC
DSGKNADAKTYP------------GLVIPFAPS---TQFDCNALIQATYTAGLNHLKQSNFGPSTGTYDPAK
------APFDKVEASNVAFLLSAKSTKVSCGATKDCKAG---------------------------------
------------------------------------------------------------------------
---------------------------HNVLFCYFVEPLRTGEM--PFTTELYNALWGL--G--------SA
AFVSFPSVATVLLVLALSIRI--------
>A12_SAG20/1-271
MTPVALLTCYAGLLASAAAPHFSSALSLRSGTATSQQNSLHTNSLVPSEDSAQAATPPTAEEKTDDCLTTIN
KLRSENLKSLLGTLTEAVESEVTESLKKIGK------------------TEPQNPTAKTIAVKLAGNDIQSC
ESGESAKATTYP------------GLVIPFPHS---TNFDCNALIQATYTAGLDHLKQSKFEPSTGTYDAAQ
------APFDNINAGNVAFLLSAESTKVSCAATNNCKAG---------------------------------
------------------------------------------------------------------------
---------------------------YNVLFCYFIDPLQKGQK--PFTTELYNALWGLEAG--------AA
FISAPSVATVLLVLAVMIRP---------
>ETH_13160/1-276
MTYVGLFACYAGMLASVVIPNCSLALSLCSTTEVSQDSRLGSTLFVSVQ-----QTPPTADDKTDECLTIIN
DMRTQTAKGLLEALTKAQDGEVTESLKSIKK------------------EEVQGATAKTIAAKLGGTDAATC
EFAASANAQTVWLQYP--------GLVIPFAYG---TKLDCISLIQTTYRDGRDYLENRFRSAGPTLTHQQA
KYNFTEAPFNNVAASNVAFLMSSKSKKVSCAATENCTGG---------------------------------
------------------------------------------------------------------------
---------------------------HNILFCYFIDPLQTGDA--PFITEVYNALWGVGKG--------AV
SISVPSVSTALLSLALIILS---------
>B7_SAG18/1-268
MIRVGLLACYGGLLTSLAAPNFSLALSLRSTRAVSQESRAGSTLFLSIEQ-----TAPTADDKTDECLAIIN
AVRTETVKDLLQGLTKAQDEEVTQSMKKLKP------------------EEEGNPTAKTIAAKLAGTDATTC
DSAANANAETYP------------GLVIPFSHD---AKFDCGALIEATYTAGLSHLKESSFDPSTGKYNVAE
------APFNDVAASNVAFLMSSKSTKVSCAATKDCKGG---------------------------------
------------------------------------------------------------------------
---------------------------HNILFCYFIEPLQTGDA--PFTTELYDALWEMETG--------PA
STSVPSAATALLSLIVVLLTRP-------
>ETH_13174/1-240
MVFLNVSSSPVDVLSWATRRAGGTGLFNSNSPSLCS------------------------------CLLVLH
SLRREGLNGLLNELATVSDDEVLKSLQPEARSG-------------------DKTSVIEIAQELSGGDKSAC
D-AKAANKSPYS------------GFVITFDHS---TKSDCEALISASFTAGLSHLQQQNYDASADSTKLGE
------APWDNLAAKNLAAIVSTKAEKVSCAATAECEAG---------------------------------
------------------------------------------------------------------------
---------------------------SNVLFCYFIQPLALEELQ-PIKAEVYEALLRRQHG--------SA
YIPPPGITAALFTLTLAVLS---------
>B9_SAG14/1-265
MPQFGLFTCYAGLLAGVAASSFSGAVPIRFVTASPHQRSLDTKLSSFAQE----SNPPTAEDKTDACLPILN
GLRTEGLSAVLVELKKAEEQDVSGSLTGL--------------------LPESKTKVTDIAAELAGSDKASC
D-GAAIKDSKYP------------GLVIPFDHS---TEFDCEALINDSFYAGLSHLEENNYDPSAESSQLGV
------APLDNRAAQNLAAIVYDESEKVACAATTDCAAG---------------------------------
------------------------------------------------------------------------
---------------------------NNVLFCYFVNPLKKETKK-PINAEVYEVLLKRPRG--------SA
SITIPAIAATLLSLALAMLS---------
>ETH_13170/1-254
MPRLGLLACCAGLLAGAAAPDFAAAVPIRSACLHVAPSAVRMTCVLC---------PYSA------CLPVLN
ALRTEGLDGLLNDLVIASSEDVSTSLSPSQS--------------------DVKTSVTEIAKELAGENKDNC
E-ATNANTSKYS------------GLVITFEHS---TKFDCEALIKDSFSAGLSHLKLENYDASAETNKLGT
------APLNDPAAKNLVAIVSAKAGKVSCAATTDCAAG---------------------------------
------------------------------------------------------------------------
---------------------------SNVLFCYFIEPLAVDEAQ-PIKAEVYEGLLKQQRG--------FA
SITIPGITATLFSLALIMLS---------
>B8_SAG13/1-263
MSRLGLLACYAGLFAGAAAPDFSTAVPIRSAAVNPHHKILDTEGSSLAQV----ATAPSASKKTTECLPILN
ALRTEGLNGLLKGLVEAGDGEASQIQP----------------------LARSGKTTIQIASELAGTNKESC
D-ATNANQSQYA------------GLVITFDVS---KTFDCEALINASFTAGLDHLQKADYNATADESILGT
------PPLDNIAAKNLAAIVSTKAEKVECAATTDCVAG---------------------------------
------------------------------------------------------------------------
---------------------------KNVLFCYFIQPLEKEQAQ-PIDANVYEALLKRQRG--------SA
SIAVPGITAMLFSLALILLS---------
>B3_SAG25/1-268
MYRPCLLTWYIGLLAGAAIGNFSAAVLTRSANTNPHYDIMDTETAFLQAV----STDIQTEDATTVCLPTMN
ILRVLNLRDQALEALEPETGGASVGEEEEDRE-----------------ELPKSRTAADIAKELAGTKAETC
ESGATANANKHI------------GLVIPFEYS---TTFDCGSLIQDHFAAGLSHMQESNFDPATGAYDTGK
------APFDNLSASNVANIMWSKSTKASCAVTKNCQAG---------------------------------
------------------------------------------------------------------------
---------------------------HNVLYCRLVEPITNADK--PFTTELYEALLQRQAG--------SS
SIALTSIATTFFCAALLLLS---------
>B2_SAG17/1-270
MRRPGLLTCYISLLAGAATAHFSAAVITRSANTNPHYGIVETEAAFLQAA----ATPIETTDATTACLPTMN
MLRVLNLRDQALEALQPETGGTTVQEGEEEDDQE---------------ELTKSNTVAEIAKGLAGTDADKC
EAGATANAKTHT------------GLVIPFEYS---TTFDCGSLIQDHFTTGLTHIQESNFDPATGTYDTGK
------APFDNLSASNVANIMWSKSKKASCAVTNNCRAG---------------------------------
------------------------------------------------------------------------
---------------------------HNVLYCRFVDAIKPEDK--PFTTELYEALLQRQAG--------SA
SIALTSIATTFFCAALLLLS---------
>B4_SAG16/1-268
MLRPGLLACYIGLLAGAATASFSGAIITRSANTNPHYDIVDAETAFVQNA----TTPIVAEDATTACLPTMN
MLRVLNLRDQALDALQPETGGASEDEEREEQG-----------------EHTKSKTTAEIAKELAGTKAETC
EKGATADAKTHT------------GLVIPFEYS---TVFDCGSLIQGHFAAGLSHMQESNFDPATGAYDTGK
------APFDNLSASNVANIMWSKSTKASCAVTKNCQAG---------------------------------
------------------------------------------------------------------------
---------------------------HNVLYCRLVEPITSQDK--PFTTELYEALLQRQAG--------SS
SIALTSIATTFFCAAWLLST---------
>B5_SAG15/1-263
MYRPGLLTCYTGLLIGAATSNFSVAIRNHSAPANPHNDSVDT-LAFIQAV----PVAIEAVDATTVCLPTMN
MLRVLNLRDQSLEALEPDTDETTGDAEE---------------------GVSKSKTALEIAKELAGTDAATC
ETGATANAKAHT------------GLVIPFEYS---TAFDCGALIQGHFAAGLSHIQESNFDPATGKYDTGI
------APFDNLSASNIANIMWSKSKTASCAVTKNCRGG---------------------------------
------------------------------------------------------------------------
---------------------------HNVLYCRFVDPITNADT--PFTTELYEALLQRQAG--------SS
SIAFTSIATTFFCAALFLLS---------
>ETH_13155/1-286
MSRLGLLACCGGLLALTALGDSSQAVTSQYAVVNPHNSSLIARSLFGQATG-----APKAQDKTDECLPVVN
ALRTEGLNYFLPTVIKAGNAEVFESLGEKTIEELLNGEDASQYSTSGGEGKEDVNVTLAIAAKLAGASAQTC
DLGEAANAKKYR------------GVVVPFAAS---SSFDCGTLIEASFTAGLRHLQMEKFIAAKGTYNVTK
------APFNNVAASNVAFMMSDKSSKMSCAATTNCEAG---------------------------------
------------------------------------------------------------------------
---------------------------YNVLYCHFIESLKTGDSTFPV--ELYKALLKRQEG--------TA
WTADPGFITIIFSSALLLLSGL-------
>ETH_10840/1-176
---------------------------------MSLFCGHKTASTSANVTG---------TAETVDCLPVMN
ETRTPPGPAAFEKATDELQLLPKSSPPGR-------------------------KITAETLWNEI------C
--------------------KEMTG-----------------------------------------------
------------------------NPVVSCAFVT-CTTAESFAAPSM-------------------------
-----------------------------------------------------------SKSHRGRASRRLQ
EKP------------------------TTAIICLTNPVALTANEA-PFKEDEWQKIVHAIVG--------NE
VGNGILRVRPSSALVFLMTVLVYSLF---
>D5_SAG3/1-255
---------------------------------MFRLISIPLVLVPVFYGHKAASAGTTGTAETISCLSEMN
VERAAAGLAAFKEATDATQVLPKTPGTER-------------------------TITPATLWNEI------C
KVIAKEAEES-------EEAKKLQGTFAYYR----GEN-DCKAAVQYWKDGFPLFKN--ELPPTYNALN---
----DPKIYTDQATSFVALYNPQASPVASCAFVT-CTTATESTAPDK-------------------------
----------------------------------------------------------------GLSTRRLQ
GEEDTAST-------------------STAVICLTNPAALSKGQQ-PFKEEVWRKIVQALVG--------TE
ESNGISPVRASLAVGFIMMLFPYGLF---
>ETH_10760/1-251
---------------------------------IPLVLVPVICGHKKASAG------TTGTAETIDCFREMN
EERKATGLPEFRQASEETQVLLEHPDSGR-------------------------KITAATLWSEI------C
KKLAGEAGDT-------TQAKQLEGTFAYYS----GKK-DCKAAVQHWKDGFSLFKN--ELPPTYTALN---
----DPQIYTDQAVSFVALYNPKASPVASCSFVT-CTGGAVFAAPDLSKS----------------------
--------------------------------------------------------------HERRAVRRLE
ELEAD----------------------ATAVICLTNPKALTTGAA-PFKEDEWQKIVHAIVG--------TE
GSNGVSPVRPPLAVGFIMMLFANGLF---
>ETH_10750/1-231
---------------------------------MTFRLLFTPLLLVPVFYGYKAASAGTTG-----------
---------------AAAQVLPKTADTGS-------------------------KITAATLWNEI------C
QIIMKEAEES-------TEAEQLKGKFAYYP----GNK-DCKAAVQYWKDGFSFFKN--ELPPKYTVSD---
----TPEVYSHKAVSFVALYNPQAKPVVSCAFVT-CTKAAASTAPDISRS----------------------
--------------------------------------------------------------QKERSPRRLQ
GSQET----------------------HNAVICLTNPEALTEGRA-PFKEEEWHKIAQAIVG--------TK
EGSVVSLVRPSLAVGFIMMLFAYGLF---
>ETH_10792/1-252
---------------------------------MLCLVF-PGLVVSVFCGHRTAGATITGKAETLNCLTEMN
EARVAAGLPVFGNATEAGQTLPEHSPLVL-------------------------QITAETLWGQI------C
KKIFRSSEID-----------QLVGTPAYYA----GDN-DCKAAVQYWKDGSSLCKN--EIPPTYQALN---
----DPDVYTDKAVSFVALYNPQANPVASCASVT-CTKATVFAAQDMSRS----------------------
--------------------------------------------------------------PNGQSPRRLQ
DGNQT----------------------ATAVICLTNPKALVAGQS-PFKEEEWKKIVDAIVG--------TE
EVNRVPPVRPSITLGFITMLFACGLF---
>ETH_10775/1-241
---------------------------------MIRLVFIPLVVVLGFRGRKKH-------------FTPMN
EAGTAAGLPAFGESTKDGQLLPEHAGSGK-------------------------TVIPETLWNQV------C
EKIMGLSHEI----------EKLVGTPAYCA----GEK-DCEAAVQHWTDGFSLFNN--KLPPNYAELN---
----NPDVYTDNGVSFVALYNPKASPVASCAFVT-CTKTSAFAPQR-SRS----------------------
--------------------------------------------------------------PDVRSLRRLQ
NEPQRT---------------------TTAVICLTNPEALKTGEA-PFKEEEWQKIVQAIVG--------TE
ECNGASHVRTSLALGLIMMISSYGPF---
>ETH_10790/1-257
---------------------------------MLCLAFIPLFVVLGFCGGRTESATITGKAETLDCLTHMN
EARRAAGLPAFGETAEEGKTLPEHTESGR-------------------------AISPKTLWKQA------C
QKIMGEEGEV-------TEIEQLSGIPAYYP----GNK-DCAAAVQYWKEGFSLFSN--KLPPTYQEIG---
----NPDVYTDKGISFVALYNPQVNPVASCAFVT-CTKATASADQDTSTS----------------------
--------------------------------------------------------------QDGHSLRRLQ
DEPQI----------------------TTAVICLTNPEALKTGAA-PFKEEEWQKIVRAIVG--------TE
EVNRVSTVRPSLTLGFIMLLSAYGLF---
>ETH_10870/1-260
---------------------------------MLRVLHMSIVFASVFCGQT-ESATTTGKAETLNCLGEMN
EARMAAGLPKFEEATQVGQILPEHSSSGK-------------------------DVAASTLWDQI------C
KKIMGVAGEI-------TEIQKLKGMPAYYP----GEK-DCKAAVQSWKDGFSLFNN--QLPPTYVELG---
----NPEVYNDRGISFVALYNPKASPVASCAFAT-CTTTGAGPAAAAAQPKS--------------------
--------------------------------------------------------------QGGHSPRRLQ
AEAQT----------------------LTAVICLTNPEALTAGAA-PFKEDEWQKIAHAMNG--------TE
SVKGSWALQARPSLALGLVITLFAYGLF-
>ETH_10855/1-221
---------------------------------------------------------------TLDCLTEMN
EVRTAAGLPAFGKASDDTQLIKIPHTTAYVARGATFVLFSNYDVKDKGDRTEFKKLDGLFANYAGAKD---C
TAVM-----------------------------------------QYWKDGFSLLKN--ELPTTYTVLG---
----DFDIYTDKGVSFVALYNPKASPVASCAFVT-YTTAGTFAAAERSPSS---------------------
-----------------------------------------------------------------PSLRRLQ
DAQT-----------------------KTSVICLS--EALTDREK-PFKEDEWQKIVHAIII--------PE
ESSAVSPIRPSLAVGFIATIFASALL---
>D11_SAG31/1-257
---------------------------------MLRLWFIASVVMSVFCGHKADGATTTGTAQTLDCTTEMN
EVRKAAGLSEFEKASRETEVLPEYPGTTK-------------------------KISAENLWKQT------C
QKLMGENVEI-------TEAGSLVGTVAHYA----GAK-DCKEAVQYWKDGFSLFKN--ELPPKYTALG---
----DPDVYTDRAVSFVALYNPKASPVASCAFVT-CTKGTAVAAQEMSRR----------------------
--------------------------------------------------------------HDSSPLRRLQ
DGAQT----------------------KTAVICLTNPDALAPGTA-PFEDDVWQKIVHAIVG--------LE
ESNRASPIRPSLAVGFIVTILAHGLL---
>D3_SAG36/1-256
---------------------------------MFRLVFVPIIFVSVFCGHEAVSAAVTATAVTLDCLAEMN
EVRETAGFAAFGNATANEQVLPQHPVQGK-------------------------AITAANLWTEI------C
EKMTGGQTEG-------TEAKKLQGTFAYYP----GGK-DCKAAVQHWKEGFSLFKN--ELPPKYTASS---
----TPAVYTDKAVSFVALYNPQPSPLASCSLVT-CTKGGTSASPEIAES----------------------
--------------------------------------------------------------QKGRSTRRLQ
AAQET----------------------TTAVICLTNPEALTEGQA-PFKEEVWQKIVQAVVG--------TQ
KSNGVSRVRPSLAVGFTMFSAYALF----
>D4_SAG35/1-255
---------------------------------MFRFALVPIIFVSVFCGHEAVGAAVTGTAVRLDCLAEMN
EVRAAAELAAFGNATTTEQVMPEHTVQGK-------------------------AKTAEDLWNEI------C
EEIGDSEG---------TEAHQLRGTFAYYP----DSK-DCKAAVQYWKDGFSLFKD--ELPPTYTEPD---
----NPVVYTEKAVSFVALYNPQASPVARCALIT-CTQGGAFAARRMLKS----------------------
--------------------------------------------------------------HEGRSTRRLQ
GEEDT----------------------TTAVICLTNPVALSKGQQ-PFKEEVWQKIVQALVG--------AE
KSNGASSGRPSLAVGFLIMVFAYILF---
>D1_SAG2/1-270
---------------------------------MSRLASVPIIFVSLFCGHEAVSAAATETAARLDCLAEMN
EVRAAAGLAAFGNATADVQVLPESSSSTK-------------------------TITPATLWAEI------C
KKMKGDQTEG-------TEAKKLQGTFAYYP----DGK-DCKAAVQYWKEGFSLFKN--ELPPTYTASN---
----TPAVYTDRAVSFVALYNPQPSPLASCALVT-CTQAAALAAQDPLKS----------------------
--------------------------------------------------------------SGGPSARRLQ
GEEEEEEDSTTTPTPSTT---------TSAVICLTNPKALTDGQA-PFKEEVWQKIVQAIVS--------TQ
KGNGVSPVRPSLAVGFVMMLFAYGLF---
>D2_SAG37/1-260
---------------------------------MFRLVSVPIIFVSLFCGHETVSATVTGTAVRLDCFAEMN
EVRAAAGLAAFGNATADGQVLPEPSLPTK-------------------------AITAEDLWNEI------C
QKMTGGQTEG-------TQAKKLQGTFAYYP----DGK-DCKAAVQYWKEGFSLFKN--ELPPTYTASN---
----TPEVYTDRAVSFVALYNPQSSPLASCSLVT-CTKAAALASPRMLKS----------------------
--------------------------------------------------------------HDVRSTRRLQ
GEEDPTTV-------------------TSAVICLTNPKALTDGQA-PFKEEVWQKIVQAIVS--------TQ
KGNGVSPVRPSLAVGFIMMLFAYALF---
>ETH_10785/1-246
---------------------------------MIYLAFIALAAVTVFCGHKAEGASITGTAKTLNCLAAMN
EARTAAGLAEFKPAAEQGQMLPENPAAKS-------------------------DIRAADLWEEI------C
QEIAGSDSDG-------VEAQKLKGTFLYYP----GED-DCAAAVQYWKDGFSLFNN--KLPPMYKVLG---
----KPEVYTNKAVSFVALYNPKADPVASCAFVT-CTKGDVFTAAALSKS----------------------
--------------------------------------------------------------HGGPALRRLS
GEKP-----------------------TTALICLTNPEAFTADAA-PFKEEEWQKIVHAIVG--------PE
ASTGAARVRPACAAHG-------------
>ETH_10765/1-254
--------------------------------LICIALSV----VSVFYGHQTASATTTGKAETLDCLADMN
EVRTVAGLAKFGEPSSDKQKLPPNPTLKE-------------------------TVNATNLWNEI------C
TIITTKEGDS-------AEAKKLEGTFAYYP----GKK-DCKAAVQYWKDGFSLFSN--KLPPTYAAPN---
----EPDVYTDRAVSFVALYNPKTSPVASCVFVT-CTTASGFASPGLSKG----------------------
--------------------------------------------------------------EEGPTLRRLE
GGTQT----------------------TTAVICLTNPEALTTEEA-PFKEDEWQKIVHAIVG--------TE
ESNRVSPVRPSLAIGFIMMLFAYGLF---
>ETH_10770/1-257
---------------------------------MLHFVRVALAVVSVFYGHEAASASTTGEAETLDCLADMN
EARTAAGLAKFGEPSSDKQKLPSSPTLKE-------------------------TVNATNLWNEI------C
KIIAEEEEDS-------AEAEKLEGTFAYYA----GKK-DCKAAVQYWKDGFSLFNN--KLPPAYTTSN---
----QSEVYTDRAVSFVSLYNPQASPVASCVFVT-CTTASGFAASALPKT----------------------
--------------------------------------------------------------DERRTLRRLQ
GEEEP----------------------ATAIICLTNPQALITDTA-PFKEDEWQKIVHAVVG--------TE
ERTGASPVRPSLPLGFVMMLFAYTLF---
>D12_SAG30/1-255
---------------------------------MIRLVIVSLAAVLAFCEHGTASAATTGKAETLDCLTEMN
EARAAAGLAGFEKAAKEGQVLPEYSTEER-------------------------QIVASDLWNEI------C
QNLVGEESKP-------KETLKLVGTPAHYL----GEK-NCEAAVEYWNEGFSLFKN--EIPPAYTASS---
----SRDVYNDKAVSFVALYSPKESPVASCAFVT-CTTPGANATAPPAQP----------------------
------------------------------------------------------------EDPDSGPSRSLQ
EESKI----------------------TTAVMCLINPEALDPNEA-PFTEDEWKKIV-RALG----------
-SSGISPVTPSLTLGVILATFAYGLV---
>D10_SAG32/1-240
---------------------------------MLRLAFVPVVAVYVFGEHKRANASTTAEAQTLSCLTEMN
EARTAAGLPAFGEASETPLLS--------------------------------------------------C
SLFYFVEESGET-----PEAKNLGGTFAYYP----GKK-DSTAAVQHWEDGFCLFNN--EIPPKYKCLN---
----DPEVYDNRAVSFVALYSPKANPIASYAFVT-CTTADTYSAGKTSTS----------------------
--------------------------------------------------------------HNSPILRRLQ
GENQN----------------------ATAVICLTNPVALTTEEA-PFTEDEWQKVAHSIVG--------TE
VGNGISLIRPSSALGVIMTISVYGLL---
>D13_SAG29/1-262
------------------------------MTRLGFVSLFTVSLLLRQDAVRAQQDGTSPRATTLECLEAMN
GLRTAAGLAEFKAASNPAQVLPKYEKNSQRDV----------------------QITAETLWGEI------C
PKITATDSTRT------TEASKLTGTFAYYP-VADGKN-DCNAAVEYWKGGFSLFND--EIPPKYEGTN---
----LPTVYSDRAVSFVALYNPKPDPVVSCVLLQ-CPPASAAAPSVPGVP----------------------
-----------------------------------------------------------------GSSRRLS
DSSTT----------------------VDSVICLTNPPALTKSAA-PFTEDEWNKIGEALSG--------SK
GGVSPVGPSVALLSAAAISTFAFL-----
>ETH_10795/1-215
----------------------------------------------------------------------MN
TLRTAARLAKFQDASAVTQVLPNYAKAQRVVE----------------------VSAETLWKNEI------C
PKIRAGGSPRS------GEAATLTGTYAYFP-VTNGEK-NCNTAVEYWNGGFSLFNK--EIPPTYEGAN---
----KPSVYNDTAVSFVALYNPQPEPVVSCVFLQ-CPPSAAPP-----------------------------
-----------------------------------------------------------------GTGRRLS
SASTT----------------------VDAIICLTNPAALKASAA-PFKEDEWNKIVQAISG--------NK
GGASPVGPSVALVSAVAIPAFPLF-----
>D6_SAG4/1-253
--------------------------------MARVAFFSLVFVPLVFNQAIAQQQAATPDAKKLNCLEAMN
ALRTAAGLAEFKEASTATQILPEKAVEKDA------------------------TVKPGTLWEEI------C
PKVRGTEPDNI------TEAKKLTGTFAYYP-VADGKK-DCNAAVEYWKGGFSLFKN--EIPPEFTEAN---
----KTTVYNDRAVSFVALYNPKPDPVVSCVLLQ-CPTATSPGVP---------------------------
-----------------------------------------------------------------GAGRRLS
SSSTT----------------------VEAVICLTNPAALTENAA-PFKEDEWKKIVEAISG--------NK
SEVSPVGPSVALVSATAIAVFALF-----
>D9_SAG1/1-253
---------------------------------MARLSFVSLLSLSLLFGQQAVRAQNYPTAVTLDCKEAMN
KLRKAAGLPAFEDAVGDTFVLPAYSHEESRAA----------------------PVAETLWKTEI------C
PKVLGGGRSRNV-----TEAVKLTGNFAYYP-VTDGKK-ECSDAVEYWKGGLSQFND--TIPPTFQALN---
----DPVVYNDRAVSFVALYNPKTSPVVSCVLLQ-CPNAG--------------------------------
-----------------------------------------------------------------VGGRRLA
AGT------------------------TDAVICLTNPAPLEARSQ-PFDDEQWKKIVDSLSL--------SE
EEEEKGGVSPVVPSVALISAAVISAFALF
>A0A089WXE4/1-253
---------------------------------MARLSFVSPLSLSLLFGQQAVRAQDYPTAVTLDCKEAMN
KLRKAAGLPAFEDAVGDTFVLPAYSHEESRAA----------------------PVAETLWKTEI------C
PKVLGGGRSRNV-----TEAVKLTGNFAYYP-VTDGKK-ECSDAVEYWKGGLSQFND--TIPPTFQALN---
----DPVVYNDRAVSFVALYNPKTSPVVSCVLLQ-CPNAG--------------------------------
-----------------------------------------------------------------VGGRRLA
AGT------------------------TDAVICLTNPAPLEARSQ-PFDDEQWKKIVDSLSL--------SE
EEEEKGGVSPVVPSVALISAAVISAFALF
>ETH_11945/1-264
-----------------------------------MAGFWFLALASTLLLPKVSSSSEDDSIEVVDCMSELN
KVRESVGLPKFSTFKDRT---PNYGDEEAN------------------------------DDVAL------C
SALEKGGDPH--------VSMPTLGVSLAAM-VQEGETRDCAAAVRYWKDVYSQFGS--SLPPPYEVG----
----VKPYDDWRTVSFMALFTTQDDPAATCVNIK-CPPRPSNEEEPTGPGVSGPPTTMRNPSQDGEGKSRVQ
ASS------------------------------------------------------------PAAQTRRLA
AQ-------------------------FRALLCIIDPVALTQGKA-PFTESQWAKIRQVLQS--------SS
PVVSPTFITLAAALLGISLI---------
>ETH_24335/1-227
------------MIHFLDSFLKSLFNFGSVNMKYFAITFVALSVLCVRRGEHAESGSAADKADRVSCLNEFN
DVRVHAGLDPFTTETDEQKKLPLTNSE---------------------------------YIKTV------C
STMREGRTFTPE-----DVVYRREGTYAYSS--QSGESGDCSIAVKYWSGAWVNFGD---LPAMYTSDK---
----GGIYARSRNRSFVVLFNPNEGATMDCAFFV-CPPPTSTTTPTPAQM----------------------
-----------------------------------------------GSTDRTFESSVRQDKRHKQKGRR--
----------------------------------------------PKTLNSS-------------------
-----------------------------
>ETH_24330/1-297
--------------------------------MKLVSSTILSALLLVPRRGADAAQPAQANADTINCLIELN
AARAKADLDPFSAEQTAGKKLPIEV-----------------------------------------------
QGYKEARGEVAHN----GGSYARDGTYAYAP--QEGTTGNCTAAVRHWAEAYVNFGD---DPPPVYTND---
---TTGLYADVRNRSFVALFNPKKSATIDCAYFS-CPISTEETPNGGGGSSNGGGGGGGSGGNGAGGNGGNG
NGGNGNGNGRVSGRSQENEHHTPADLEGQSEEDEAVPFAFPVSEETGSRQLQKEQKDEAPDSAQTQPPRRLS
TSTQF----------------------VRGLVCLTNPPALVLGQM-PFTRLKYDF-----------------
-----------------------------
>ETH_23375/1-238
---------------------------MRSLKLLFLAGSAVFFRDTQGAQGSSGPPPSTVAAASIDCTTAMN
GIRAEVGLAPLQLGTTEQSKLPLKAEESPN----------------------------LAFSTAV------C
TAARAGTLPS-------TASTSLDGNFAISI--QKGSNGDCATAVKHWREGFDLFKG---LPPPYSAEA---
-----PVYKTSQAQSFVALFAPHEAGKVDCAFFI-CPESTDSGTKQEE------------------------
------------------------------------------------------------------------
---------------------------IKALLCVTSPKSLKDGVA-PFEQKQWDKIAAGLVG--------GA
SAAVPTFLVFAVTAVGVALF---------
>ETH_34880/1-254
--------------------MAPLTLLTLFSAFSASFVFLSRAQEEEGSIPESIQL-TVKFESEGMCLEEIN
AARRKAGFSNFTQPASGSDAAL-PSEDNVEL------------------------------WYPV------C
LAATPGGTI--------DTHRFPPGTFAVAP--QSSTKVDCDETVDHWKAAYKNFDG----PPPGRVAS---
----SEIYNNLDNLSLVAMYNPSADATADCRVMT-CTQTPKATGDPDVSGRQSGDQAEEKQ-----------
------------------------------------------------------------------------
---------------------------GYALVCRTMPNALPINGSGPFTEEQWDLIAFSLIG--------SA
TAVAPSLLAFALVALGMAAV---------
>ETH_34885/1-257
-------------------------RLPVFGASLLLAATENAGQTIDVEPV----SYTVSLGRDGLCLGEVN
AARLAAGLAEFTQPGPDNTAARLPAADPV------------------------------DPWKPL------C
EGLIRMPEDNTSAKST-EYQTSLGGTYARMP--VVSTDPDCTATVNHWKAAFKNFSG---LPPSREKNA---
-----DLYGDPDNVSFVALYNPSPNAYADCRVVT-CNELENKPYIDLSSHTMKSNFLPTGNS----------
------------------------------------------------------------------------
---------------------------AHALICLITPDVLQAGEGDPFTQKQWDQIKASLGN--------SS
RATLPSDVIFLAALFFAVLWSL-------
>ETH_34890/1-253
--------------------MASFLKCICLASALLVLRAAAEVEQPPSGSTI---SYSVKLGSDGECLAEVN
AAREAAKLSKLQQPGGSEGAKRLPGVEPV------------------------------TPWEPL------C
KELIPPAQGTPANAK--SGNEFNSGTYAYIA--LNSATPNCSAAVDHWKAAYKNFSG---VPPAYKDNT---
-----TLYSKQDNISFVALYNPSKDATADCRVVT-CTETTTPQSPGQEGSGTQRH-----------------
------------------------------------------------------------------------
---------------------------GYALLCMTTPDILKENESAPFTQDQWNAISRSITG--------SA
SVAVPSLVALAAASLSIAFL---------
>C22_SAG45/1-254
----------------------MASFLKCICLASALLVLRAAAEVEQPPSGSTI-SYSVKLGSDGECLAEVN
AAREAAKLSKLQQPGGSEGAKRLPGVEPV------------------------------TPWEPL------C
KELIPPAQGTPANAK--SGNEFNSGTYAYIA--LNSATPNCSAAVDHWKAAYKNFSG---VPPAYKDNT---
-----TLYSKQDNISFVALYNPSKDATADCRVVT-CTETTTPQSPN--GQRATGTERL--------------
------------------------------------------------------------------------
---------------------------GYALLCMTTPDILKENESAPFTQDQWNAISRSITG--------SA
SVAVPSLVALAAASLSIAFL---------
>C23_SAG46/1-257
-------------------MAPSLKFFYLANACLILLAACPREAQSEPADSPTI-SYSVNLGDDGTCLAEVN
AAREAAKLSKLQQPGGSEGAKRLPALVPV------------------------------TPWEPL------C
KELIPPAAGK-SASER-TGNEFSSGTYAYIA--LNSATPNCSAAVDHWKAAYKNFSG---VPPAYKDNT---
-----TLYSKQDNISFVALYNPSKDATADCRVVT-CTETTTNQSRQ--GQEGSGTQRH--------------
------------------------------------------------------------------------
---------------------------GYALLCMTTPDILKENESAPFTQDQWNAISRSITG--------SA
SVAVPSLVALAAASLSIAFL---------
>C21_SAG47/1-258
---------------------MTRFNLFSGVIGPLLLLSGASVGTGEPADQQTI-KYAVKLGENAQCLDEVN
AAREAAALAKFTGAADDEKRLPTPSAELE------------------------------EGWKKL------C
EYLIPTTEDNG-EAKV-SGSPFKSGTYAVNV--LTSETPQCRETVDSWKKAYKHFSG---LPPSKSQDP---
-----EIYRKQDNISFVALYNPSTEGTADCRVAT-CTKTVSGGAGVLNGGETSQPTGK--------------
------------------------------------------------------------------------
---------------------------GHALICMTTPDVFQDASSTPFTPEQWDKIITSLTG--------SA
SAAVPHLTTLAIVLLSTLLVL--------
>C15_SAG54/1-256
----------------------MLRRSLPTILSTSFLMLSAATLGSSQNGQATI-QYTASLSENAECLSEVN
EAREAAGLPKFKDAAGENMLVA-PSAALQE-----------------------------GPWEDL------C
TYLIPTQQTQTVAART-TEDTFEKGTYAFRP--LTSTDPKCTESVEFWESAFKNFSG---LPPSKSKGG---
-----ALYGIRENVSFIALYNAQTDATVDCRVVT-CTQTTTTGD--AA--EHSDPPANEKY-----------
------------------------------------------------------------------------
---------------------------GYALICKTMPAALPDDDSAPFTQDQWDRIISSLTG--------SS
SIANPGFGLLFILAFGMLVL---------
>C14_SAG12/1-260
----------------------MWLPSPLAIVTTSLLLVAFSSGSDGTPEASTV-QYKATLGTGPQCFDEIN
AAREAAGLAEFIAATSTDQKLPEPGQEALAD----------------------------GKWKDL------C
EYLIPMQVETLADQAP--TNPFSGGTYAFKK--LTDEQHSCKETVDYWKAAFKNFTG---LPPSKNDAG---
-----ELYNSQDNVSFVALYNPSANASADCRVVT-CTQTTGVASKSASTSADTGSATTKS------------
------------------------------------------------------------------------
---------------------------GFALLCKTVPTVFANDTTAPFTQEQWDKIVSSLTG--------ST
SIAAPSLVVFGIVAFGITAL---------
>ETH_34905/1-262
-------------------MPMMLPRIGALLSTSLLVLSAPIAGGSQQSETTTV-TYTASVGDSAQCLDEVN
AVREVAGLSNFTQASDPNKLQT-PGTEGLQEN---------------------------TEWRKL------C
EHLIATQKAKAPSSSEA-ENPFKDGTYAFKS--LTDAQPKCKDTVDFWKAAFKNFTG---LPPSKKQAN---
-----GLYDKQDNVSFVALYNPSSSATADCRVVT-CTKKTSTKENELAAAEGNATSEY--------------
------------------------------------------------------------------------
---------------------------GYALICKTMPDALADENSAPFTQKQWDGIVSSLTG--------SA
SVAVPKLVGIFILAVGMVAL---------
>C18_SAG51/1-259
----------------------MLFRITALLNTPLLMVCAAALGESQQPSQATV-KYTAKLAASVQCLNEIN
TVQEAARLSHFTQATEKTQLTA-PDSNDLVGN---------------------------SEWRKI------C
EHLMATQEANYQVVTEV-ENPFKDGTYAFKS--LTDAQPSCNETLDYWKAAFKNFTI---LSLSKSQAN---
-----GLYDKQDNGSFVALYNPSSTATAECRIVT-CTKTTSSTVNQRIESEAEVTTEY--------------
------------------------------------------------------------------------
---------------------------GYALICKTMPAALADENSAPFTQQQWDGIISSLTG--------SA
SVAVPELVGIFIVALGMVTL---------
>C19_SAG50/1-242
----------------------MLRRITALLSTSLLMLSALKPEGSQEATPPTV-KYTAKLEDGVQCLDEIN
TPREAAGLSNFKQATQSDQLSN-PPGTDLEQN---------------------------SEWLKI------C
EHLIP------------------DGTYAFKS--LTDAQPSCNETVDYWKAAFKNFTI---LPLSKSQAN---
-----GLYDKQGNVSFVALYNPSSTATADYRVVT-CTKKTGTATDDHAESEAEKTPEY--------------
------------------------------------------------------------------------
---------------------------GYALICKTMPAALADENSAPFTQQQWDGIVFSLTG--------SA
SVAVPKLVGIFILAVGMVAL---------
>C17_SAG52/1-260
----------------------MLPRINALVSTSLLVLSNSISGSLQQGGTATI-KYTASLGATVQCLNEIN
TAREAAGLPNFTKATDSNALPS-PGEQELQQD---------------------------SEWRKL------C
EHLIPTQEAIYQAATKA-ENPFKDGTYAFKS--LTDAQPSCNDTVDYWKAAFKNFTG---LPPSKSQAN---
-----GLYDKQDNASFVALYNPSSNATADCKVVT-CTKTTTDAGEEADEDTRAGQSSQS-------------
------------------------------------------------------------------------
---------------------------GHALICKTMPAAFADENAAPFTQQQWDAIVSSLTG--------SA
AFAVPSLVGIALIAVAVTVV---------
>C16_SAG53/1-258
----------------------MLPRITALLSTLLLVLSASTPGGSQQSGGTTV-KYTASLGNSTQCLDEIN
AAREAAGLSKFAEAITNNKLPD-PGSAQLTED---------------------------SEWLKL------C
KHLVPTKEASDQVDSHA-NSPFKDGTYAFKS--LTDEKPDCKSIVGSWKAAFKNFTG---LPPSQNQAA---
-----GLYNNQDNVSFVALYNPQSTATADCQVAT-CTKTTSSAPSSLSDTSAATPEK---------------
------------------------------------------------------------------------
---------------------------GYALLCKTMPTAFQNAETAPFTQDQWNMITSSLTG--------ST
TTAVPQLIILVIVALGMMTL---------
>C3_SAG60/1-258
------------------------MFRMNLATFLSVSLLWLSEKSSQAAAATTV-KYTAKLGSSVECLGEVN
NARQAAGLANFIKATNDGDKISDPGSADLTD----------------------------GDWKEI------C
EYLVPTQPEAHSSQAA--TETFKDGTYAFKA--LTAEQPNCTETIDYWKAAYKNFTG---LPPSKKGAG---
-----KLYENQDNVSFVALYNASSNATADCRVVT-CTQKTSAAAVSASVSSGDSGDTTKL------------
------------------------------------------------------------------------
---------------------------GYALICKTMPTAFGNGSIAPFTQEQWDKIKYSLTG--------SA
SIAVPSLVALVIVAFGITAL---------
>C4_SAG59/1-258
------------------------MFRVNLASFLGVSLLVLSEKSSEAAAGTTV-NYTAKIGGSVECLGEVN
AAREAAGFANFIKAETEKEKITDPGSTELPE----------------------------GGWKDL------C
EHLIPAPPEAYNAQTS--AEAFQDGTYAFKS--LADADPNCKETVDYWKAAYKNFTG---LPPSKSKDE---
-----KLYNNQDNVSFVALYNPSSNATADCRVVT-CTQTNTTTPQPDTVSRDGNTEATKK------------
------------------------------------------------------------------------
---------------------------GYALICKTTPAAFENDASAPFTQEQWDKIRSSLTG--------SA
SVAAPSLVALAIVTFGITTL---------
>ETH_35020/1-254
-------------------------MVRLSFVFLSASLLLLCDNNSAVAGQNTV-TYTAKLGGTVQCLREVN
AAREL-GHFTE--ATTDEKKISDPGEGELAE----------------------------SKWKDL------C
EYLIPTPSETYGAQKA--VDPFKDGTYAFKS--LTAEQPNCTETIDYWKAAYKSFTG---LPPAKGEAG---
-----TLYDNQDNISFVALYNPSSSATADCRVVT-CTQKASPAALSAGVSSGGNDANTKL------------
------------------------------------------------------------------------
---------------------------GHAMLCKTTPTAFENDSTAPFTQEQWDKIKYSLTG--------SA
SIAAPSLVALAIVAFGITAV---------
>C1_SAG11/1-263
------------------------MLSVAFASFLSASLLLLSENSSQAIASATV-KYTAKLGTTVQCLSEIN
GAREAAGLANFADAATKEEKISEPSSSELE-----------------------------SEWKKL------C
EYLIPPPSQEESVQAT--AEPFKDGTYAFKS--LTAEQPDCEKTVDYWKAAYKNFTG---MPPPKSEDT---
-----SIYSKQDNVSFVALYNPIPKATADCRVVT-CTQTITAASVPAAAAAQGDGDSEADTRTKTN------
------------------------------------------------------------------------
---------------------------GYALICKTMPAAFESDNTPPFTEEQWDKIKYSLTG--------SA
SIAAPSLVALAILALGITTV---------
>C12_SAG7/1-253
-------------------------MLSLYICSASLLVLSASLLKISQAGQQAP-TYTASLGKSNKCLSELN
AAREAAGLPNFTEA-TDGKKLSDPEQQLQEG----------------------------SEWMKV------C
KHLVPTEQKDPVAAAGA-TNPFQDGTYAFKS--LTAAEPNCKETVDHWKAAFENFTG---LPPSKTEGA---
-----NLYKNQDNVSFVALYNPSSDATADCKVVT-CTKATASEAALQSDSDQSSEN----------------
------------------------------------------------------------------------
---------------------------GYALICKTMPSAFPDDKSPPFTQDQWNKIVSSLTG--------SA
STVIPGFCALFIAVSSWIAL---------
>ETH_34955/1-255
----------------------MLPVCIPLLFGASFLVLSASSMDGSQGSPPTI-NYTATLGKSVKCLSEVS
AVREAAGLGNFKQASDVD-KISDPKQGNLDDG---------------------------SQWKNI------C
EYLIPDTQ--PVAASNPE-NPFKEGTYAFMS--LTAAEPNCKDTVDHWKAAFKNFTG---LPPSESQAG---
-----NLYNNQDNVSFVALYNPSSDATADCRVVT-CTKTTTENEETQSVSEQSPEY----------------
------------------------------------------------------------------------
---------------------------GYALICKTMPSAFPDGNSAPFTQDQWDKISSSLTG--------SA
STATPGLGAFLIVAVSMTAL---------
>C10_SAG55/1-257
----------------------MPHWYFQRLLSASLLVLSASRWGSSQETPPTI-KYTASRGGSVKCLSEIN
AVREAAGLPNFGEASGDG-QLSDPGTSELGKD---------------------------TEWRKL------C
EYLIPTQTE-PVEAASAA-KPFEQGTYAFKS--LTTAEPNCKETVDYWKSAFKNFSG---LPPSKSQAG---
-----QLYNSQENVSFVALYNPASDATADCRVIT-CTKTTTPGESVVSSDPQGSKEN---------------
------------------------------------------------------------------------
---------------------------GYAIICKTIPTPFTSNDSAPFTQDQWDGIASSLTG--------SA
AIAFPGFGVFLVTLLSMTAP---------
>C11_SAG5/1-257
----------------------MLHRNIRKLLSASLLVLSGSILGSSQGNQPTI-KYTASRGENVICLGEVN
TAREAAGLPNFGEASGDG-QLSDPGTSELQPD---------------------------TEWRKL------C
EYLIPTQTE-PAKAASAA-KPFEQGIYAFKS--LTTAEPNCKEAVDYWKSAFKNFSG---LPPSKSQAG---
-----QLYNSQDNVSFVALYNPSSDATADCRVIT-CTKTTTTGGSEQQSDPQESKEY---------------
------------------------------------------------------------------------
---------------------------GYGMICKTIPTAFTNNDSVPFTQDQWDRIISSLTG--------SA
SVAIPGFGVFLLAVFSLTAL---------
>C13_SAG6/1-256
----------------------MLPLRIPSVFSASIFLLSVSYLGTSQQSAPTI-KYTASLGGGAKCLSEVN
AARGAAGLKNFAEATNDK-KLSAPSDDLEND----------------------------TEWKKV------C
EHLIPTQKE-PVEATSGT-NPFEKGTYAFKS--LTTAEPNCKEIVNYWKAAFKNFTG---LPPSESQAG---
-----DLYKSYNNVSFVALYNTSSNATADCQVVT-CTKTTTPGDSSIRDSPSGSQEY---------------
------------------------------------------------------------------------
---------------------------GYAMICKTMPAAFADKNSAPFTQDQWDRIISSLTG--------SA
SAAIPGFGAFFIVVLSMAVL---------
>C5_SAG8/1-265
----------------------MLHWSLPLVLCIWLLVLSASALGASPGGGPTI-KYTASLGQSVECLSEVN
AAREAAGLPNFTEASDNN-KLTDPNGTELDDA---------------------------NDWKKV------C
THLIPTQAPKTMAASSSL-KPFKDGTYAFKS--LTAAKPDCKETVDYWKAAYKNFTG---LPPPKTDNE---
-----TLYKNQDNVSFVSLYNPSSSATADCRVVT-CTQTTTSTTGGAGGGQLSTSAEDGTTKN---------
------------------------------------------------------------------------
---------------------------GYALICKTMPAVFGSDGSALFTQEQWDRIVSSLTG--------SA
STAVPSFVALAIVIFGITTLL--------
>C7_SAG57/1-262
----------------------MFHWGLPLLLSSLFFVLSTSTLGSSPATGPTI-KYTASLGEDVECLSEVN
AEREAAGLTNFTTASDGT-KLTAPDASELQDN---------------------------SEWKKV------C
THLIPTQETAAMAEPSAA-SPFQDGTYAFKS--LTAAKPNCKETVDSWKAAFKNFTG---LPPSKTEDE---
-----NLYKNQDNVSFVALFNPSSRATADCRVVT-CTQTTTSATDDAVG---STYSGSGTTKN---------
------------------------------------------------------------------------
---------------------------GYALICKTMPPAFGTGSSAPFTQEQWERIVLSLTG--------TA
SIAAPSFVALAIVLSGITTLL--------
>C9_SAG56/1-262
----------------------MFHWGLPLLLSSLFFVLSTSTLGSSPATGPTI-KYTASLGEDVECLSEVN
AAREAAGLTNFTTASDGT-KLTAPDASELQDN---------------------------SEWKKV------C
THLIPTQETAAMAEPSAA-SPFQDGTYAFKS--LTAAKPNCKETVDSWKAAFKNFTG---LPPSKTEDE---
-----NLYKNQDNVSFVALFNPSSRATADCRVVT-CTQTTTSATDDAVG---STYSGSGTTKN---------
------------------------------------------------------------------------
---------------------------GYALICKTMPAAFGTGSSAPFTQEQWERIVSSVTG--------SA
SIAAPSFVALAIVTLVITTLL--------
>ETH_34992/1-202
---------------------------MKFLRQEQWDKIVSSLTGSGSVAAP---RLIA-------------
------------------------------------------------------------------------
--LAITEATEGAAGRSST-KPFEEGTYAFKS--LRDAESNCKETVDYWKAAFKNFTG---LPPPNSKDE---
-----NPYKSQDNISFVALYKPSSSATADCRVVT-CIQTTTSTPVDGVG---STYVGGGTTKN---------
------------------------------------------------------------------------
---------------------------GYALICKTMPAAFGTGSSAPFTQEQWDRIVPSLTG--------TA
SIPGPSFVALAIVISGITAFI--------
>ETH_34990/1-260
---------------------MLQRKLPPILRISFLMLSATTLGNSQETEETV--TYTASLGNNVECLSDIN
AAREAAGLDDFGRFSDAELSDPAPEEGELN-----------------------------EKWRKF------C
EHVIPQTET--AAKTSSA-NPFEKGTYAFKS--LTAEQPNCKETIDYWKAAYENFTG---LPPSKKEGG---
-----TLYDDQDNVSFVAVYNPSSSATADCRVVT-CTQTNTTTTTPGPT-RVQADGGSETTKK---------
------------------------------------------------------------------------
---------------------------GYALLCKTMPTAFASDTFAPFTQAQWDKIMSSLTG--------SG
SIAAPSLIALAIVTFGIMTL---------
>C8_SAG10/1-261
---------------------MLQRKLPPILRISFLMLSATTLGNSQETEETV--TYTASLGNNVECLSDIN
AAREAAGLHDFGQASGDA-ELSIPAPEEGELS---------------------------EKWKKL------C
EYLIPQTET--AAKTSSA-NPFEKGTYAFKS--LTAEQPNCKETIDYWKAAYENFTG---LPPSKKEGG---
-----TLYDDQDNVSFVAVYNPSSSATADCRVVT-CTQTNTTTTTPGPT-RVQADGGSETTKK---------
------------------------------------------------------------------------
---------------------------GYALLCKTMPTAFASDTSAPFTQAQWDKIMSSLTG--------SG
SIAAPSLIALAIVTFGIMTL---------
>C6_SAG9/1-252
--------------------MMLQWNLSLLLRISFLMLSATTLASSQETEETV--TYTASLGNSFECLSEVN
AAREAAGLANFKEMGEED-KLSSPQPPDLEDG---------------------------SQWKKL------C
EHLIPKTET--AAQSKST-NPFEAGTYAFKS--LTAEQPNCKETVAYWKAAYKNFTG---LPPSRKEAG---
-----TLYNKQDNVSFVAVYTS--YATADCRVVT-CTQTNTSTAGPV---EVTTDGGSATTKK---------
------------------------------------------------------------------------
---------------------------GYALLCKTMPAAFASDTSAPFTFECLSEVNAAREA--------AG
LANFKEMGEEDKLS---------------
>ETH_34985/1-248
---------------------MLQWNLSPLLRISLLMLGATTLGSSQETEETV--TYTVTLGN-FECLSEVN
AAREAAGLANFKEMGEED-KLSSPQPPDLEDG---------------------------SQWKKL------C
EHLIPKTET--AAQSKST-NPFEAGTYAFKS--LTAEQPNCKETVAYWKAAYKNFTG---LPPSRKEAG---
-----TLYNKQDNVSFVAVYNPSSNATADCRVVT-CTQTNTSTAGPV---EVTTDGGSATTKK---------
------------------------------------------------------------------------
---------------------------GYALLCKTMPAAGAVGQDRVFAHRFW--ISSSST-----------
---PDCSCHCDIRNNGFM-----------
>SAG61/1-258
---------------------MLHWNLPPLLSSLLLVLTASKLGSSQTSAPTV--KYTATLGENVVCLSEFN
AAREAAGLANFIKAPKEN-ELTDPQTELE------------------------------EEWKKV------C
THLIPSEETEGAAKSSSA-NPFEDGTYGFKR--LADAEPNCKEAVDYWNAAFKNFTG---LPPSKTEGT---
-----DLYKKQDNVSFVALYNPSSNATADCRVVT-CTQTTTSGSLPA---TATSGGESGTTKN---------
------------------------------------------------------------------------
---------------------------GYALICKTMPTAFANDTSAPFTQEQWDRIKSSLTG--------SA
SIAAPCLAAFLIVALGITSL---------
>SAG_C_ETH_00001975/1-235
---MAPIFQSA-AL----------CFMALCGLKS---AHAAGGG------------G-GSAASPTPVAAGD-
DVYLALNLARRGRLAVRLNALTKQQTL--VDSLLKSIPTTV------------------------GNDCGKI
DS-------------VT----SQTASGFVAT----FTTE-----PNYKKLVQDALSAALKKM----------
-----------------TKYPTDDKFNVA--PWTDAEVANILHVL-SSASTEVGCAVTT-------------
----------------------------------KCASKQLLVCQMNPKLG---TGAPFSEEFF-KALQSRS
DSIEDMTEADLKTGSNSGI--VAVPSVLFAGLVAMLATAAA--
