# Supplementary material for: The structure of a major surface antigen SAG19 from Eimeria tenella unifies the Eimeria SAG family
Source: Commun Biol. 2021 Mar 19;4:376. doi: 10.1038/s42003-021-01904-w (PMC7979774; doi:10.1038/s42003-021-01904-w)
Supplement: Supplementary file 4 — Supplementary Data 2 [file 42003_2021_1904_MOESM4_ESM.txt]

>A5_SAG19/1-271
MTHVGLLACYAGLLAGAAAPDFSSALSLRSSTATSQQNSLSTNIFASGDVSPQTPTPPQADEKTEDCLAIIN
KLRSENLKDLLGTLAKAEDTEVTESLKAIKI---EEPASPTAPKIAVTLAGSNVDTCESGEGANAKKYP---
---------GLVIPFPHD---TEFNCNALIQATYTAGLDHLKQSNFEPSTGTYDVEN--APFNNVNASNVAF
LLSEKSKKVSCAATKDCKAG----------------------------------------------------
--------------HDVLFCYFIDPLRKEDK--PFTAELYNALWGLEAGAASISVPSVVTVLLALALIIRA-
--------
>A8_SAG41/1-271
MTYVGLLACYAGLLASAAAPHFSSAISLRAGTATSQKSSLRTNLFASGQDLLRTTTAPTANEKTQDCLEIIN
TLRKENLQDLLGTLTKAEESDVTASLKKIKI---EGSDELSTAKIAAKLAGSDAQNCESGESANAKTYP---
---------GLVIPFPHT---TDFDCNTLIQATYTAGLDHLKQSNFEPSTGTYDVDK--TPFNNVDASNVAF
LLSAKSTKVSCAATEDCAGG----------------------------------------------------
--------------HDVLFCYFIDPLQSGDQ--AFTTELYNALWGLEAGAASISVPSVATILLVLALGIWN-
--------
>A10_SAG38/1-271
MTHIGLLGCCAGLLASAAAPHISLALSLRSGIATSQQNSLHANLFASGQDLLRTTATPTAAEKTDDCLEIIN
KLRKENLKDLLETLTKAEGSDVIASLKKLQI---ENPDQLSAAKIAEKLAGSDNQNCESGKSANAKTYP---
---------GLVIPFPHD---ENFNCNALIQATYTAGLDHLKQSNFEPSTGTYDVDR--APFNNLDASNVAF
LLSAKGTKVSCAATEDCEEG----------------------------------------------------
--------------HDILFCYFIEPLRNGEK--PFTTELYNALWGLEAGAASISVPSVATVLLVLALSIRT-
--------
>A3_SAG64/1-268
MTHVVLLACYAGLLASTAAPHFSLALSLRSGTATSQQNSLRTNLFASGQVSLR--TNTVAEERTPDCLDIIN
NLRGENLKGLLETLDTAKASDVTESLKTISI---EDPANPTADKIAVKLAGDS-NTCDLGKNANAEKYP---
---------GLVIPFTHE---TQFKCSALIQATYTAGLNHLKQSNFEPSAGTYDVKT--APFNNVDASNVAF
LLSEKSKKVSCAVTNNCSAG----------------------------------------------------
--------------YNVLFCYFIDPLQKGDK--PFTTELYNALWGLETGAAFISVPSVATVLLVLALMIRA-
--------
>ETH_08690/1-267
MTHLRLLACYAGLLASAAAPHFSLALSLRSGTGTSQQNSLRTNLFASGQVALR--AEPSASDVTEDCLDIIN
KLRSENLRDLLRTLAKAEENEVTESLKKIGK---TQPEGLTAVKIAVALAGEDVGTCNSGENANAKTYP---
---------GLVIPFPHS---TDFDCDALVQATYTAGLNYLKKSNFEPSKGTYDVEN--AP--NLDASNAAF
LLSAKSTKVSCAATNNCSGG----------------------------------------------------
--------------HDVLFCYFIDPLRKGDK--PFTTELYNALWGLETGAAFTSAPRVATVLLVLALITRI-
--------
>A9_SAG39/1-269
MTHIRLLACYAGLLASAAAPYFSSALSLRSSPATSQQNGLSTNLSVTGQELQRTTAPTGAEKTEDG-LDIIN
KLRRENLKDLLGTLTKAQESEVTASLKEMGK---TDPANLTAAKIAQTLAGSS-ETCELGENADAKTYP---
---------GLAIPFAHS---TNFECSALIQGTYTAGLSQLKQSNFDPSTGTYDVES--APFNNVDASNVAF
LLSAKSTKVSCAATEDCTGG----------------------------------------------------
--------------HDVLFCYFIDPLRKGDK--PFTTELYNALWGLEAGAASISVPSVATVLSVLALVTRT-
--------
>A11_SAG21/1-269
MTPVGLLACYAGFLASAAAPQFSSALSIRSGTATSQQNSLLTNLFTSDDDPA--PTPPATEEKTDGCLNIIN
KLRQENLKDLLGTLTKANDTDVRASLKTINI---EDAENLTAAKIAQTLAGSDVQKCELGEKANAGKYP---
---------GLVIPFPHS---TEFDCDALIQATYTAGLDHLKQSNFEPSTGIYDVAK--APFDNINASNVAF
LLSAKSTKVSCGATKDCNAG----------------------------------------------------
--------------HGVLFCYFIDPLQKGEK--PFTTELYNALWGLEAGAASISLPSVATVLLVLASMIQA-
--------
>ETH_08725/1-268
MTHVGLLACYAGLLASAAAPFLS-ALSLRSSTATSVKNSLRTNLLASGQDSP--VTAPAGENKTEDCLATIN
RLRSENLKGLLGTLNKAEDKEVTASLKTIQI---QEDTDATAVTIAVKLAGEDVHTCASGKDANAKKYP---
---------GLVIPFAHG---DNFECNALIQATYAAGLDHLKQSSFDSSTGIYDTTK--DPFDKVEASNVAF
LLSAKSTKVSCAATKDCNAG----------------------------------------------------
--------------HNVLFCYFISPLQKGQK--PFTTELYNALWGLEAGAASVSVPSAATVLLVLALIVRT-
--------
>A2_SAG22/1-270
MTHLGLLACYAGLLASAAAPHFSLALSLRSGTAASQQSSLSANLFASGQVSLR--AAPTGNEITADCLDTIN
KLRNENIKDLLGTLTKAEDSDVTASLKTIPV---ADAASLTTATIAAKLAGDSVDTCASGGNADAKTYP---
---------GLVIPFTHD---KDFDCDALIQATYTAGLNQLKQSNFEPSKGTYDATK--APFDNVDASNVAF
LLSAKSKKVSCAATKNCNAG----------------------------------------------------
--------------HDVLFCYFIEPLRNGDQS-FHNLSFTMPPWGLEAGAASTAVPSVATVLLTLALIIQP-
--------
>A4_SAG62/1-271
MTHVGLLACYAGLLAGAAAPDFSSALSLRSSTATSQQNSLSTNIFASGDVSPQTPTPPQADEKTEDCLAIIN
KLRSENLKDLLGTLAKAEGTEVTESLKAIKI---EEPASPTAPKIAVTLAGSNVDTCESGEGANAKKYP---
---------GLVIPFPHD---TEFNCNALIQATYTAGLDHLKQSNFEPSTGTYDVEN--APFNNVNASNVAF
LLSEKSKKVSCAATKDCKAG----------------------------------------------------
--------------HDVLFCYFIDPLRKEDK--PFTAELYNALWGLEAGAASISFPSVATVVFILALIIRT-
--------
>ETH_26045/1-271
MTHVGLLACYAGLLAGAAAPDFSSALSLRSSTATSQQNSLSTNIFASGDVSPQTPTPPQADEKTEDCLAIIN
KLRSENLKDLLGTLAKAEDTEVTESLKAIKI---EEPASPTAPKIAVTLAGSNVDTCESGEGANAKKYP---
---------GLVIPFPHD---TEFNCNALIQATYTAGLDHLKQSNFEPSTGTYDVEN--APFNNVNASNVAF
LLSEKSKKVSCAATKDCKAG----------------------------------------------------
--------------HDVLFCYFIDPLRKEDK--PFTAELYNALWGLEAGAASISFPSVATVVFILALIIRT-
--------
>ETH_26040/1-271
MTHVGLLACYAGLLAGAAAPDFSSALSLRSSTATSQQNSLSTNIFASGDVSPQTPTPPQADEKTEDCLAIIN
KLRSENLKDLLGTLAKAEGTEVTESLKAIKI---EEPASPTAPKIAVTLAGSNVDTCESGEGANAKKYP---
---------GLVIPFPHD---TEFNCNALIQATYTAGLDHLKQSNFEPSTGTYDVEN--APFNNVNASNVAF
LLSEKSKKVSCAATKDCKAG----------------------------------------------------
--------------HDVLFCYFIDPLRKEDK--PFTAELYNALWGLEAGAASISVPSVVTVLLALALIIRA-
--------
>A7_SAG42/1-271
MTHVGLLACCAGLLASVAALHFSSALSLRSGTAMSQQNSLGTNLFVSGRDSLRTITPPQAEKKTSDCLAIIN
KLRSENLKDLLGTLTEAGDEEATESLKKIEI---KDPAESTAAKIAVKLAGTDVQKCESGKGANATVYP---
---------GLVIPFPHD---TEFNCNALIQATYTAGLDHLKQSNFEPSTGTYDVEN--APFNNVNASNVAF
LLSEKSKKVSCAATKDCKAG----------------------------------------------------
--------------HDVLFCYFIDPLRKEDK--PFTAELYNALWGLEAGAASISVPSVVTVLLALALIIRA-
--------
>A6_SAG43/1-271
MTHVGLLACCAGLLASVAALHFSSALSLRSGTAMSQQNSLGTNLFVSGRDSLRTITPPQAEKKTSDCLAIIN
KLRSENLKDLLGTLTEAGDEEATESLKKIEI---KDPAESTAAKIAVKLAGTDVQKCESGKGANATVYP---
---------GLVIPFPHD---TEFNCNALIQATYTAGLDHLKQSNFEPSTGTYDVEN--APFNNVNASNVAF
LLSEKSKKVSCAATKDCKAG----------------------------------------------------
--------------HDVLFCYFIDPLRKEDK--PFTAELYNALWGLEAGAASISVPSVVTVLLALALIIRA-
--------
>ETH_08680/1-264
--HVGLLTSYAGLLA--AAPHFSFALSLRSGTVASQKNTLSTNLFASGQDLLRTTTYPTADDRTKECLATIN
ELRSENLKGLLRTLAETNGEEVTESLTTINV---DNPASPTADKVAVKLAGEDVNTCASGKDADAKTYP---
---------GLVIPFTHE---TQFNCSALIQAAYTAGLNHLKQSNFEPSTGAYNAEN--VTFNNVNASNVAF
LLSEKSKKVSCAAAKDCKAG----------------------------------------------------
--------------YNV-FCYFIEPLRTGDK--PFT--LYNALWGLETGAAFISVSSVIAVLVVFALIIRT-
--------
>ETH_08715/1-271
MTHIGLLACFGGLLASATAPHITLALSLRSGTAASQQSSLRTNLFASGQDLQGTTTAPTGADKTEECLDIIN
KLRDENLKDLLGTLTKAKENDVTASLKEIGI---EDPAEPTTAKIAEKLAGNDVQSCESGKSANAKTYP---
---------GLVIPFAHD---RDFDCKALIQATYTAGLDHLKQLNFEPSTGTYNAEK--APFDNIDASNVAF
LLSAKSKTVSCAATENCEGG----------------------------------------------------
--------------HDVLFCYFMEPLQKGQK--PFTTELYNALWGLETGTASISVPNAFTALSVLALMIRT-
--------
>A1_SAG23/1-270
MIHVGLLACYAGLLASTAAPHFSSALSLRSGTATSQQNSLRTNLFATGQDLLRTTTAPVAEEKTNDCLAIIN
KLRNENLKDLLGTLTKATDGEVTASLTKIGQ---KDAESLTAAKIAAKLAGENVDTCDSGKNADAKTYP---
---------GLVIPFAPS---TQFDCNALIQATYTAGLNHLKQSNFGPSTGTYDPAK--APFDKVEASNVAF
LLSAKSTKVSCGATKDCKAG----------------------------------------------------
--------------HNVLFCYFVEPLRTGEM--PFTTELYNALWGL--GSAAFVSFPSVATVLLVLALSIRI
--------
>A12_SAG20/1-271
MTPVALLTCYAGLLASAAAPHFSSALSLRSGTATSQQNSLHTNSLVPSEDSAQAATPPTAEEKTDDCLTTIN
KLRSENLKSLLGTLTEAVESEVTESLKKIGK---TEPQNPTAKTIAVKLAGNDIQSCESGESAKATTYP---
---------GLVIPFPHS---TNFDCNALIQATYTAGLDHLKQSKFEPSTGTYDAAQ--APFDNINAGNVAF
LLSAESTKVSCAATNNCKAG----------------------------------------------------
--------------YNVLFCYFIDPLQKGQK--PFTTELYNALWGLEAGAAFISAPSVATVLLVLAVMIRP-
--------
>B7_SAG18/1-268
MIRVGLLACYGGLLTSLAAPNFSLALSLRSTRAVSQESRAGSTLFLSIEQ-----TAPTADDKTDECLAIIN
AVRTETVKDLLQGLTKAQDEEVTQSMKKLKP---EEEGNPTAKTIAAKLAGTDATTCDSAANANAETYP---
---------GLVIPFSHD---AKFDCGALIEATYTAGLSHLKESSFDPSTGKYNVAE--APFNDVAASNVAF
LMSSKSTKVSCAATKDCKGG----------------------------------------------------
--------------HNILFCYFIEPLQTGDA--PFTTELYDALWEMETGPASTSVPSAATALLSLIVVLLTR
P-------
>B9_SAG14/1-265
MPQFGLFTCYAGLLAGVAASSFSGAVPIRFVTASPHQRSLDTKLSSFAQE----SNPPTAEDKTDACLPILN
GLRTEGLSAVLVELKKAEEQDVSGSLTGL-----LPESKTKVTDIAAELAGSDKASCD-GAAIKDSKYP---
---------GLVIPFDHS---TEFDCEALINDSFYAGLSHLEENNYDPSAESSQLGV--APLDNRAAQNLAA
IVYDESEKVACAATTDCAAG----------------------------------------------------
--------------NNVLFCYFVNPLKKETKK-PINAEVYEVLLKRPRGSASITIPAIAATLLSLALAMLS-
--------
>ETH_13170/1-254
MPRLGLLACCAGLLAGAAAPDFAAAVPIRSACLHVAPSAVRMTCVLC---------PYSA------CLPVLN
ALRTEGLDGLLNDLVIASSEDVSTSLSPSQS-----DVKTSVTEIAKELAGENKDNCE-ATNANTSKYS---
---------GLVITFEHS---TKFDCEALIKDSFSAGLSHLKLENYDASAETNKLGT--APLNDPAAKNLVA
IVSAKAGKVSCAATTDCAAG----------------------------------------------------
--------------SNVLFCYFIEPLAVDEAQ-PIKAEVYEGLLKQQRGFASITIPGITATLFSLALIMLS-
--------
>B8_SAG13/1-263
MSRLGLLACYAGLFAGAAAPDFSTAVPIRSAAVNPHHKILDTEGSSLAQV----ATAPSASKKTTECLPILN
ALRTEGLNGLLKGLVEAGDGEASQIQP-------LARSGKTTIQIASELAGTNKESCD-ATNANQSQYA---
---------GLVITFDVS---KTFDCEALINASFTAGLDHLQKADYNATADESILGT--PPLDNIAAKNLAA
IVSTKAEKVECAATTDCVAG----------------------------------------------------
--------------KNVLFCYFIQPLEKEQAQ-PIDANVYEALLKRQRGSASIAVPGITAMLFSLALILLS-
--------
>B3_SAG25/1-268
MYRPCLLTWYIGLLAGAAIGNFSAAVLTRSANTNPHYDIMDTETAFLQAV----STDIQTEDATTVCLPTMN
ILRVLNLRDQALEALEPETGGASVGEEEEDRE--ELPKSRTAADIAKELAGTKAETCESGATANANKHI---
---------GLVIPFEYS---TTFDCGSLIQDHFAAGLSHMQESNFDPATGAYDTGK--APFDNLSASNVAN
IMWSKSTKASCAVTKNCQAG----------------------------------------------------
--------------HNVLYCRLVEPITNADK--PFTTELYEALLQRQAGSSSIALTSIATTFFCAALLLLS-
--------
>B2_SAG17/1-270
MRRPGLLTCYISLLAGAATAHFSAAVITRSANTNPHYGIVETEAAFLQAA----ATPIETTDATTACLPTMN
MLRVLNLRDQALEALQPETGGTTVQEGEEEDDQEELTKSNTVAEIAKGLAGTDADKCEAGATANAKTHT---
---------GLVIPFEYS---TTFDCGSLIQDHFTTGLTHIQESNFDPATGTYDTGK--APFDNLSASNVAN
IMWSKSKKASCAVTNNCRAG----------------------------------------------------
--------------HNVLYCRFVDAIKPEDK--PFTTELYEALLQRQAGSASIALTSIATTFFCAALLLLS-
--------
>B4_SAG16/1-268
MLRPGLLACYIGLLAGAATASFSGAIITRSANTNPHYDIVDAETAFVQNA----TTPIVAEDATTACLPTMN
MLRVLNLRDQALDALQPETGGASEDEEREEQG--EHTKSKTTAEIAKELAGTKAETCEKGATADAKTHT---
---------GLVIPFEYS---TVFDCGSLIQGHFAAGLSHMQESNFDPATGAYDTGK--APFDNLSASNVAN
IMWSKSTKASCAVTKNCQAG----------------------------------------------------
--------------HNVLYCRLVEPITSQDK--PFTTELYEALLQRQAGSSSIALTSIATTFFCAAWLLST-
--------
>B5_SAG15/1-263
MYRPGLLTCYTGLLIGAATSNFSVAIRNHSAPANPHNDSVDT-LAFIQAV----PVAIEAVDATTVCLPTMN
MLRVLNLRDQSLEALEPDTDETTGDAEE------GVSKSKTALEIAKELAGTDAATCETGATANAKAHT---
---------GLVIPFEYS---TAFDCGALIQGHFAAGLSHIQESNFDPATGKYDTGI--APFDNLSASNIAN
IMWSKSKTASCAVTKNCRGG----------------------------------------------------
--------------HNVLYCRFVDPITNADT--PFTTELYEALLQRQAGSSSIAFTSIATTFFCAALFLLS-
--------
>ETH_13174/1-240
------------------------------MVFLNVSSSPVDVLSWATRRAGGTGLFNSNSPSLCSCLLVLH
SLRREGLNGLLNELATVSDDEVLKSLQPEARSG----DKTSVIEIAQELSGGDKSACD-AKAANKSPYS---
---------GFVITFDHS---TKSDCEALISASFTAGLSHLQQQNYDASADSTKLGE--APWDNLAAKNLAA
IVSTKAEKVSCAATAECEAG----------------------------------------------------
--------------SNVLFCYFIQPLALEELQ-PIKAEVYEALLRRQHGSAYIPPPGITAALFTLTLAVLS-
--------
>D5_SAG3/1-255
---------------------------------MFRLISIPLVLVPVFYGHKAASAGTTGTAETISCLSEMN
VERAAAGLAAFKEATDATQVLPKTPGTER----------TITPATLWNEI------CKVIAKEAEES-----
--EEAKKLQGTFAYYR----GEN-DCKAAVQYWKDGFPLFKN--ELPPTYNALN---DPKIYTDQATSFVAL
YNPQASPVASCAFVT-CTTATESTAPDK--------------------------------GLSTRRLQGEED
TAST----------STAVICLTNPAALSKGQQ-PFKEEVWRKIVQALVGTEESNGISPVRASLAVGFIMMLF
PYGLF---
>ETH_10760/1-251
---------------------------------IPLVLVPVICGHKKASAG------TTGTAETIDCFREMN
EERKATGLPEFRQASEETQVLLEHPDSGR----------KITAATLWSEI------CKKLAGEAGDT-----
--TQAKQLEGTFAYYS----GKK-DCKAAVQHWKDGFSLFKN--ELPPTYTALN---DPQIYTDQAVSFVAL
YNPKASPVASCSFVT-CTGGAVFAAPDLSKS---------------------------HERRAVRRLEELEA
D-------------ATAVICLTNPKALTTGAA-PFKEDEWQKIVHAIVGTEGSNGVSPVRPPLAVGFIMMLF
ANGLF---
>ETH_10792/1-252
---------------------------------MLCLVF-PGLVVSVFCGHRTAGATITGKAETLNCLTEMN
EARVAAGLPVFGNATEAGQTLPEHSPLVL----------QITAETLWGQI------CKKIFRSSEID-----
------QLVGTPAYYA----GDN-DCKAAVQYWKDGSSLCKN--EIPPTYQALN---DPDVYTDKAVSFVAL
YNPQANPVASCASVT-CTKATVFAAQDMSRS---------------------------PNGQSPRRLQDGNQ
T-------------ATAVICLTNPKALVAGQS-PFKEEEWKKIVDAIVGTEEVNRVPPVRPSITLGFITMLF
ACGLF---
>ETH_10775/1-241
---------------------------------MIRLVFIPLVVVLGFRGRKKH-------------FTPMN
EAGTAAGLPAFGESTKDGQLLPEHAGSGK----------TVIPETLWNQV------CEKIMGLSHEI-----
-----EKLVGTPAYCA----GEK-DCEAAVQHWTDGFSLFNN--KLPPNYAELN---NPDVYTDNGVSFVAL
YNPKASPVASCAFVT-CTKTSAFAPQR-SRS---------------------------PDVRSLRRLQNEPQ
RT------------TTAVICLTNPEALKTGEA-PFKEEEWQKIVQAIVGTEECNGASHVRTSLALGLIMMIS
SYGPF---
>ETH_10790/1-257
---------------------------------MLCLAFIPLFVVLGFCGGRTESATITGKAETLDCLTHMN
EARRAAGLPAFGETAEEGKTLPEHTESGR----------AISPKTLWKQA------CQKIMGEEGEV-----
--TEIEQLSGIPAYYP----GNK-DCAAAVQYWKEGFSLFSN--KLPPTYQEIG---NPDVYTDKGISFVAL
YNPQVNPVASCAFVT-CTKATASADQDTSTS---------------------------QDGHSLRRLQDEPQ
I-------------TTAVICLTNPEALKTGAA-PFKEEEWQKIVRAIVGTEEVNRVSTVRPSLTLGFIMLLS
AYGLF---
>ETH_10870/1-260
---------------------------------MLRVLHMSIVFASVFCGQT-ESATTTGKAETLNCLGEMN
EARMAAGLPKFEEATQVGQILPEHSSSGK----------DVAASTLWDQI------CKKIMGVAGEI-----
--TEIQKLKGMPAYYP----GEK-DCKAAVQSWKDGFSLFNN--QLPPTYVELG---NPEVYNDRGISFVAL
YNPKASPVASCAFAT-CTTTGAGPAAAAAQPKS-------------------------QGGHSPRRLQAEAQ
T-------------LTAVICLTNPEALTAGAA-PFKEDEWQKIAHAMNGTESVKGSWALQARPSLALGLVIT
LFAYGLF-
>D11_SAG31/1-257
---------------------------------MLRLWFIASVVMSVFCGHKADGATTTGTAQTLDCTTEMN
EVRKAAGLSEFEKASRETEVLPEYPGTTK----------KISAENLWKQT------CQKLMGENVEI-----
--TEAGSLVGTVAHYA----GAK-DCKEAVQYWKDGFSLFKN--ELPPKYTALG---DPDVYTDRAVSFVAL
YNPKASPVASCAFVT-CTKGTAVAAQEMSRR---------------------------HDSSPLRRLQDGAQ
T-------------KTAVICLTNPDALAPGTA-PFEDDVWQKIVHAIVGLEESNRASPIRPSLAVGFIVTIL
AHGLL---
>D3_SAG36/1-256
---------------------------------MFRLVFVPIIFVSVFCGHEAVSAAVTATAVTLDCLAEMN
EVRETAGFAAFGNATANEQVLPQHPVQGK----------AITAANLWTEI------CEKMTGGQTEG-----
--TEAKKLQGTFAYYP----GGK-DCKAAVQHWKEGFSLFKN--ELPPKYTASS---TPAVYTDKAVSFVAL
YNPQPSPLASCSLVT-CTKGGTSASPEIAES---------------------------QKGRSTRRLQAAQE
T-------------TTAVICLTNPEALTEGQA-PFKEEVWQKIVQAVVGTQKSNGVSRVRPSLAVGFTMFSA
YALF----
>D4_SAG35/1-255
---------------------------------MFRFALVPIIFVSVFCGHEAVGAAVTGTAVRLDCLAEMN
EVRAAAELAAFGNATTTEQVMPEHTVQGK----------AKTAEDLWNEI------CEEIGDSEG-------
--TEAHQLRGTFAYYP----DSK-DCKAAVQYWKDGFSLFKD--ELPPTYTEPD---NPVVYTEKAVSFVAL
YNPQASPVARCALIT-CTQGGAFAARRMLKS---------------------------HEGRSTRRLQGEED
T-------------TTAVICLTNPVALSKGQQ-PFKEEVWQKIVQALVGAEKSNGASSGRPSLAVGFLIMVF
AYILF---
>D1_SAG2/1-270
---------------------------------MSRLASVPIIFVSLFCGHEAVSAAATETAARLDCLAEMN
EVRAAAGLAAFGNATADVQVLPESSSSTK----------TITPATLWAEI------CKKMKGDQTEG-----
--TEAKKLQGTFAYYP----DGK-DCKAAVQYWKEGFSLFKN--ELPPTYTASN---TPAVYTDRAVSFVAL
YNPQPSPLASCALVT-CTQAAALAAQDPLKS---------------------------SGGPSARRLQGEEE
EEEDSTTTPTPSTTTSAVICLTNPKALTDGQA-PFKEEVWQKIVQAIVSTQKGNGVSPVRPSLAVGFVMMLF
AYGLF---
>D2_SAG37/1-260
---------------------------------MFRLVSVPIIFVSLFCGHETVSATVTGTAVRLDCFAEMN
EVRAAAGLAAFGNATADGQVLPEPSLPTK----------AITAEDLWNEI------CQKMTGGQTEG-----
--TQAKKLQGTFAYYP----DGK-DCKAAVQYWKEGFSLFKN--ELPPTYTASN---TPEVYTDRAVSFVAL
YNPQSSPLASCSLVT-CTKAAALASPRMLKS---------------------------HDVRSTRRLQGEED
PTTV----------TSAVICLTNPKALTDGQA-PFKEEVWQKIVQAIVSTQKGNGVSPVRPSLAVGFIMMLF
AYALF---
>ETH_10785/1-246
---------------------------------MIYLAFIALAAVTVFCGHKAEGASITGTAKTLNCLAAMN
EARTAAGLAEFKPAAEQGQMLPENPAAKS----------DIRAADLWEEI------CQEIAGSDSDG-----
--VEAQKLKGTFLYYP----GED-DCAAAVQYWKDGFSLFNN--KLPPMYKVLG---KPEVYTNKAVSFVAL
YNPKADPVASCAFVT-CTKGDVFTAAALSKS---------------------------HGGPALRRLSGEKP
--------------TTALICLTNPEAFTADAA-PFKEEEWQKIVHAIVGPEASTGAARVRPACAAHG-----
--------
>ETH_10765/1-254
--------------------------------LICIALSV----VSVFYGHQTASATTTGKAETLDCLADMN
EVRTVAGLAKFGEPSSDKQKLPPNPTLKE----------TVNATNLWNEI------CTIITTKEGDS-----
--AEAKKLEGTFAYYP----GKK-DCKAAVQYWKDGFSLFSN--KLPPTYAAPN---EPDVYTDRAVSFVAL
YNPKTSPVASCVFVT-CTTASGFASPGLSKG---------------------------EEGPTLRRLEGGTQ
T-------------TTAVICLTNPEALTTEEA-PFKEDEWQKIVHAIVGTEESNRVSPVRPSLAIGFIMMLF
AYGLF---
>ETH_10770/1-257
---------------------------------MLHFVRVALAVVSVFYGHEAASASTTGEAETLDCLADMN
EARTAAGLAKFGEPSSDKQKLPSSPTLKE----------TVNATNLWNEI------CKIIAEEEEDS-----
--AEAEKLEGTFAYYA----GKK-DCKAAVQYWKDGFSLFNN--KLPPAYTTSN---QSEVYTDRAVSFVSL
YNPQASPVASCVFVT-CTTASGFAASALPKT---------------------------DERRTLRRLQGEEE
P-------------ATAIICLTNPQALITDTA-PFKEDEWQKIVHAVVGTEERTGASPVRPSLPLGFVMMLF
AYTLF---
>D12_SAG30/1-255
---------------------------------MIRLVIVSLAAVLAFCEHGTASAATTGKAETLDCLTEMN
EARAAAGLAGFEKAAKEGQVLPEYSTEER----------QIVASDLWNEI------CQNLVGEESKP-----
--KETLKLVGTPAHYL----GEK-NCEAAVEYWNEGFSLFKN--EIPPAYTASS---SRDVYNDKAVSFVAL
YSPKESPVASCAFVT-CTTPGANATAPPAQP-------------------------EDPDSGPSRSLQEESK
I-------------TTAVMCLINPEALDPNEA-PFTEDEWKKIV-RALG---SSGISPVTPSLTLGVILATF
AYGLV---
>D10_SAG32/1-240
---------------------------------MLRLAFVPVVAVYVFGEHKRANASTTAEAQTLSCLTEMN
EARTAAGLPAFGEASETPLLS-----------------------------------CSLFYFVEESGET---
--PEAKNLGGTFAYYP----GKK-DSTAAVQHWEDGFCLFNN--EIPPKYKCLN---DPEVYDNRAVSFVAL
YSPKANPIASYAFVT-CTTADTYSAGKTSTS---------------------------HNSPILRRLQGENQ
N-------------ATAVICLTNPVALTTEEA-PFTEDEWQKVAHSIVGTEVGNGISLIRPSSALGVIMTIS
VYGLL---
>D13_SAG29/1-262
------------------------------MTRLGFVSLFTVSLLLRQDAVRAQQDGTSPRATTLECLEAMN
GLRTAAGLAEFKAASNPAQVLPKYEKNSQRDV-------QITAETLWGEI------CPKITATDSTRT----
--TEASKLTGTFAYYP-VADGKN-DCNAAVEYWKGGFSLFND--EIPPKYEGTN---LPTVYSDRAVSFVAL
YNPKPDPVVSCVLLQ-CPPASAAAPSVPGVP------------------------------GSSRRLSDSST
T-------------VDSVICLTNPPALTKSAA-PFTEDEWNKIGEALSGSKGGVSPVGPSVALLSAAAISTF
AFL-----
>D6_SAG4/1-253
--------------------------------MARVAFFSLVFVPLVFNQAIAQQQAATPDAKKLNCLEAMN
ALRTAAGLAEFKEASTATQILPEKAVEKDA---------TVKPGTLWEEI------CPKVRGTEPDNI----
--TEAKKLTGTFAYYP-VADGKK-DCNAAVEYWKGGFSLFKN--EIPPEFTEAN---KTTVYNDRAVSFVAL
YNPKPDPVVSCVLLQ-CPTATSPGVP-----------------------------------GAGRRLSSSST
T-------------VEAVICLTNPAALTENAA-PFKEDEWKKIVEAISGNKSEVSPVGPSVALVSATAIAVF
ALF-----
>D9_SAG1/1-253
---------------------------------MARLSFVSLLSLSLLFGQQAVRAQNYPTAVTLDCKEAMN
KLRKAAGLPAFEDAVGDTFVLPAYSHEESRAA-------PVAETLWKTEI------CPKVLGGGRSRNV---
--TEAVKLTGNFAYYP-VTDGKK-ECSDAVEYWKGGLSQFND--TIPPTFQALN---DPVVYNDRAVSFVAL
YNPKTSPVVSCVLLQ-CPNAG----------------------------------------VGGRRLAAGT-
--------------TDAVICLTNPAPLEARSQ-PFDDEQWKKIVDSLSLSEEEEEKGGVSPVVPSVALISAA
VISAFALF
>A0A089WXE4/1-253
---------------------------------MARLSFVSPLSLSLLFGQQAVRAQDYPTAVTLDCKEAMN
KLRKAAGLPAFEDAVGDTFVLPAYSHEESRAA-------PVAETLWKTEI------CPKVLGGGRSRNV---
--TEAVKLTGNFAYYP-VTDGKK-ECSDAVEYWKGGLSQFND--TIPPTFQALN---DPVVYNDRAVSFVAL
YNPKTSPVVSCVLLQ-CPNAG----------------------------------------VGGRRLAAGT-
--------------TDAVICLTNPAPLEARSQ-PFDDEQWKKIVDSLSLSEEEEEKGGVSPVVPSVALISAA
VISAFALF
>ETH_11945/1-264
-----------------------------------MAGFWFLALASTLLLPKVSSSSEDDSIEVVDCMSELN
KVRESVGLPKFSTFKDRT---PNYGDEEAN---------------DDVAL------CSALEKGGDPH-----
---VSMPTLGVSLAAM-VQEGETRDCAAAVRYWKDVYSQFGS--SLPPPYEVG----VKPYDDWRTVSFMAL
FTTQDDPAATCVNIK-CPPRPSNEEEPTGPGVSGPPTTMRNPSQDGEGKSRVQASS---PAAQTRRLAAQ--
--------------FRALLCIIDPVALTQGKA-PFTESQWAKIRQVLQSSSPVVSPTFITLAAALLGISLI-
--------
>ETH_23375/1-238
---------------------------MRSLKLLFLAGSAVFFRDTQGAQGSSGPPPSTVAAASIDCTTAMN
GIRAEVGLAPLQLGTTEQSKLPLKAEESPN-------------LAFSTAV------CTAARAGTLPS-----
--TASTSLDGNFAISI--QKGSNGDCATAVKHWREGFDLFKG---LPPPYSAEA----PVYKTSQAQSFVAL
FAPHEAGKVDCAFFI-CPESTDSGTKQEE-------------------------------------------
--------------IKALLCVTSPKSLKDGVA-PFEQKQWDKIAAGLVGGASAAVPTFLVFAVTAVGVALF-
--------
>ETH_34880/1-254
--------------------MAPLTLLTLFSAFSASFVFLSRAQEEEGSIPESIQL-TVKFESEGMCLEEIN
AARRKAGFSNFTQPASGSDAAL-PSEDNVEL---------------WYPV------CLAATPGGTI------
--DTHRFPPGTFAVAP--QSSTKVDCDETVDHWKAAYKNFDG----PPPGRVAS---SEIYNNLDNLSLVAM
YNPSADATADCRVMT-CTQTPKATGDPDVSGRQSGDQAEEKQ------------------------------
--------------GYALVCRTMPNALPINGSGPFTEEQWDLIAFSLIGSATAVAPSLLAFALVALGMAAV-
--------
>ETH_34885/1-257
-------------------------RLPVFGASLLLAATENAGQTIDVEPV----SYTVSLGRDGLCLGEVN
AARLAAGLAEFTQPGPDNTAARLPAADPV---------------DPWKPL------CEGLIRMPEDNTSAKS
T-EYQTSLGGTYARMP--VVSTDPDCTATVNHWKAAFKNFSG---LPPSREKNA----DLYGDPDNVSFVAL
YNPSPNAYADCRVVT-CNELENKPYIDLSSHTMKSNFLPTGNS-----------------------------
--------------AHALICLITPDVLQAGEGDPFTQKQWDQIKASLGNSSRATLPSDVIFLAALFFAVLWS
L-------
>ETH_34890/1-253
--------------------MASFLKCICLASALLVLRAAAEVEQPPSGSTI---SYSVKLGSDGECLAEVN
AAREAAKLSKLQQPGGSEGAKRLPGVEPV---------------TPWEPL------CKELIPPAQGTPANAK
--SGNEFNSGTYAYIA--LNSATPNCSAAVDHWKAAYKNFSG---VPPAYKDNT----TLYSKQDNISFVAL
YNPSKDATADCRVVT-CTETTTPQSPGQEGSGTQRH------------------------------------
--------------GYALLCMTTPDILKENESAPFTQDQWNAISRSITGSASVAVPSLVALAAASLSIAFL-
--------
>C22_SAG45/1-254
----------------------MASFLKCICLASALLVLRAAAEVEQPPSGSTI-SYSVKLGSDGECLAEVN
AAREAAKLSKLQQPGGSEGAKRLPGVEPV---------------TPWEPL------CKELIPPAQGTPANAK
--SGNEFNSGTYAYIA--LNSATPNCSAAVDHWKAAYKNFSG---VPPAYKDNT----TLYSKQDNISFVAL
YNPSKDATADCRVVT-CTETTTPQSPN--GQRATGTERL---------------------------------
--------------GYALLCMTTPDILKENESAPFTQDQWNAISRSITGSASVAVPSLVALAAASLSIAFL-
--------
>C23_SAG46/1-257
-------------------MAPSLKFFYLANACLILLAACPREAQSEPADSPTI-SYSVNLGDDGTCLAEVN
AAREAAKLSKLQQPGGSEGAKRLPALVPV---------------TPWEPL------CKELIPPAAGK-SASE
R-TGNEFSSGTYAYIA--LNSATPNCSAAVDHWKAAYKNFSG---VPPAYKDNT----TLYSKQDNISFVAL
YNPSKDATADCRVVT-CTETTTNQSRQ--GQEGSGTQRH---------------------------------
--------------GYALLCMTTPDILKENESAPFTQDQWNAISRSITGSASVAVPSLVALAAASLSIAFL-
--------
>C21_SAG47/1-258
---------------------MTRFNLFSGVIGPLLLLSGASVGTGEPADQQTI-KYAVKLGENAQCLDEVN
AAREAAALAKFTGAADDEKRLPTPSAELE---------------EGWKKL------CEYLIPTTEDNG-EAK
V-SGSPFKSGTYAVNV--LTSETPQCRETVDSWKKAYKHFSG---LPPSKSQDP----EIYRKQDNISFVAL
YNPSTEGTADCRVAT-CTKTVSGGAGVLNGGETSQPTGK---------------------------------
--------------GHALICMTTPDVFQDASSTPFTPEQWDKIITSLTGSASAAVPHLTTLAIVLLSTLLVL
--------
>C15_SAG54/1-256
----------------------MLRRSLPTILSTSFLMLSAATLGSSQNGQATI-QYTASLSENAECLSEVN
EAREAAGLPKFKDAAGENMLVA-PSAALQE--------------GPWEDL------CTYLIPTQQTQTVAAR
T-TEDTFEKGTYAFRP--LTSTDPKCTESVEFWESAFKNFSG---LPPSKSKGG----ALYGIRENVSFIAL
YNAQTDATVDCRVVT-CTQTTTTGD--AA--EHSDPPANEKY------------------------------
--------------GYALICKTMPAALPDDDSAPFTQDQWDRIISSLTGSSSIANPGFGLLFILAFGMLVL-
--------
>C14_SAG12/1-260
----------------------MWLPSPLAIVTTSLLLVAFSSGSDGTPEASTV-QYKATLGTGPQCFDEIN
AAREAAGLAEFIAATSTDQKLPEPGQEALAD-------------GKWKDL------CEYLIPMQVETLADQA
P--TNPFSGGTYAFKK--LTDEQHSCKETVDYWKAAFKNFTG---LPPSKNDAG----ELYNSQDNVSFVAL
YNPSANASADCRVVT-CTQTTGVASKSASTSADTGSATTKS-------------------------------
--------------GFALLCKTVPTVFANDTTAPFTQEQWDKIVSSLTGSTSIAAPSLVVFGIVAFGITAL-
--------
>ETH_34905/1-262
-------------------MPMMLPRIGALLSTSLLVLSAPIAGGSQQSETTTV-TYTASVGDSAQCLDEVN
AVREVAGLSNFTQASDPNKLQT-PGTEGLQEN------------TEWRKL------CEHLIATQKAKAPSSS
EA-ENPFKDGTYAFKS--LTDAQPKCKDTVDFWKAAFKNFTG---LPPSKKQAN----GLYDKQDNVSFVAL
YNPSSSATADCRVVT-CTKKTSTKENELAAAEGNATSEY---------------------------------
--------------GYALICKTMPDALADENSAPFTQKQWDGIVSSLTGSASVAVPKLVGIFILAVGMVAL-
--------
>C18_SAG51/1-259
----------------------MLFRITALLNTPLLMVCAAALGESQQPSQATV-KYTAKLAASVQCLNEIN
TVQEAARLSHFTQATEKTQLTA-PDSNDLVGN------------SEWRKI------CEHLMATQEANYQVVT
EV-ENPFKDGTYAFKS--LTDAQPSCNETLDYWKAAFKNFTI---LSLSKSQAN----GLYDKQDNGSFVAL
YNPSSTATAECRIVT-CTKTTSSTVNQRIESEAEVTTEY---------------------------------
--------------GYALICKTMPAALADENSAPFTQQQWDGIISSLTGSASVAVPELVGIFIVALGMVTL-
--------
>C19_SAG50/1-242
----------------------MLRRITALLSTSLLMLSALKPEGSQEATPPTV-KYTAKLEDGVQCLDEIN
TPREAAGLSNFKQATQSDQLSN-PPGTDLEQN------------SEWLKI------CEHLIP----------
--------DGTYAFKS--LTDAQPSCNETVDYWKAAFKNFTI---LPLSKSQAN----GLYDKQGNVSFVAL
YNPSSTATADYRVVT-CTKKTGTATDDHAESEAEKTPEY---------------------------------
--------------GYALICKTMPAALADENSAPFTQQQWDGIVFSLTGSASVAVPKLVGIFILAVGMVAL-
--------
>C17_SAG52/1-260
----------------------MLPRINALVSTSLLVLSNSISGSLQQGGTATI-KYTASLGATVQCLNEIN
TAREAAGLPNFTKATDSNALPS-PGEQELQQD------------SEWRKL------CEHLIPTQEAIYQAAT
KA-ENPFKDGTYAFKS--LTDAQPSCNDTVDYWKAAFKNFTG---LPPSKSQAN----GLYDKQDNASFVAL
YNPSSNATADCKVVT-CTKTTTDAGEEADEDTRAGQSSQS--------------------------------
--------------GHALICKTMPAAFADENAAPFTQQQWDAIVSSLTGSAAFAVPSLVGIALIAVAVTVV-
--------
>C16_SAG53/1-258
----------------------MLPRITALLSTLLLVLSASTPGGSQQSGGTTV-KYTASLGNSTQCLDEIN
AAREAAGLSKFAEAITNNKLPD-PGSAQLTED------------SEWLKL------CKHLVPTKEASDQVDS
HA-NSPFKDGTYAFKS--LTDEKPDCKSIVGSWKAAFKNFTG---LPPSQNQAA----GLYNNQDNVSFVAL
YNPQSTATADCQVAT-CTKTTSSAPSSLSDTSAATPEK----------------------------------
--------------GYALLCKTMPTAFQNAETAPFTQDQWNMITSSLTGSTTTAVPQLIILVIVALGMMTL-
--------
>C3_SAG60/1-258
------------------------MFRMNLATFLSVSLLWLSEKSSQAAAATTV-KYTAKLGSSVECLGEVN
NARQAAGLANFIKATNDGDKISDPGSADLTD-------------GDWKEI------CEYLVPTQPEAHSSQA
A--TETFKDGTYAFKA--LTAEQPNCTETIDYWKAAYKNFTG---LPPSKKGAG----KLYENQDNVSFVAL
YNASSNATADCRVVT-CTQKTSAAAVSASVSSGDSGDTTKL-------------------------------
--------------GYALICKTMPTAFGNGSIAPFTQEQWDKIKYSLTGSASIAVPSLVALVIVAFGITAL-
--------
>C4_SAG59/1-258
------------------------MFRVNLASFLGVSLLVLSEKSSEAAAGTTV-NYTAKIGGSVECLGEVN
AAREAAGFANFIKAETEKEKITDPGSTELPE-------------GGWKDL------CEHLIPAPPEAYNAQT
S--AEAFQDGTYAFKS--LADADPNCKETVDYWKAAYKNFTG---LPPSKSKDE----KLYNNQDNVSFVAL
YNPSSNATADCRVVT-CTQTNTTTPQPDTVSRDGNTEATKK-------------------------------
--------------GYALICKTTPAAFENDASAPFTQEQWDKIRSSLTGSASVAAPSLVALAIVTFGITTL-
--------
>ETH_35020/1-254
-------------------------MVRLSFVFLSASLLLLCDNNSAVAGQNTV-TYTAKLGGTVQCLREVN
AAREL-GHFTE--ATTDEKKISDPGEGELAE-------------SKWKDL------CEYLIPTPSETYGAQK
A--VDPFKDGTYAFKS--LTAEQPNCTETIDYWKAAYKSFTG---LPPAKGEAG----TLYDNQDNISFVAL
YNPSSSATADCRVVT-CTQKASPAALSAGVSSGGNDANTKL-------------------------------
--------------GHAMLCKTTPTAFENDSTAPFTQEQWDKIKYSLTGSASIAAPSLVALAIVAFGITAV-
--------
>C1_SAG11/1-263
------------------------MLSVAFASFLSASLLLLSENSSQAIASATV-KYTAKLGTTVQCLSEIN
GAREAAGLANFADAATKEEKISEPSSSELE--------------SEWKKL------CEYLIPPPSQEESVQA
T--AEPFKDGTYAFKS--LTAEQPDCEKTVDYWKAAYKNFTG---MPPPKSEDT----SIYSKQDNVSFVAL
YNPIPKATADCRVVT-CTQTITAASVPAAAAAQGDGDSEADTRTKTN-------------------------
--------------GYALICKTMPAAFESDNTPPFTEEQWDKIKYSLTGSASIAAPSLVALAILALGITTV-
--------
>C12_SAG7/1-253
-------------------------MLSLYICSASLLVLSASLLKISQAGQQAP-TYTASLGKSNKCLSELN
AAREAAGLPNFTEA-TDGKKLSDPEQQLQEG-------------SEWMKV------CKHLVPTEQKDPVAAA
GA-TNPFQDGTYAFKS--LTAAEPNCKETVDHWKAAFENFTG---LPPSKTEGA----NLYKNQDNVSFVAL
YNPSSDATADCKVVT-CTKATASEAALQSDSDQSSEN-----------------------------------
--------------GYALICKTMPSAFPDDKSPPFTQDQWNKIVSSLTGSASTVIPGFCALFIAVSSWIAL-
--------
>ETH_34955/1-255
----------------------MLPVCIPLLFGASFLVLSASSMDGSQGSPPTI-NYTATLGKSVKCLSEVS
AVREAAGLGNFKQASDVD-KISDPKQGNLDDG------------SQWKNI------CEYLIPDTQ--PVAAS
NPE-NPFKEGTYAFMS--LTAAEPNCKDTVDHWKAAFKNFTG---LPPSESQAG----NLYNNQDNVSFVAL
YNPSSDATADCRVVT-CTKTTTENEETQSVSEQSPEY-----------------------------------
--------------GYALICKTMPSAFPDGNSAPFTQDQWDKISSSLTGSASTATPGLGAFLIVAVSMTAL-
--------
>C10_SAG55/1-257
----------------------MPHWYFQRLLSASLLVLSASRWGSSQETPPTI-KYTASRGGSVKCLSEIN
AVREAAGLPNFGEASGDG-QLSDPGTSELGKD------------TEWRKL------CEYLIPTQTE-PVEAA
SAA-KPFEQGTYAFKS--LTTAEPNCKETVDYWKSAFKNFSG---LPPSKSQAG----QLYNSQENVSFVAL
YNPASDATADCRVIT-CTKTTTPGESVVSSDPQGSKEN----------------------------------
--------------GYAIICKTIPTPFTSNDSAPFTQDQWDGIASSLTGSAAIAFPGFGVFLVTLLSMTAP-
--------
>C11_SAG5/1-257
----------------------MLHRNIRKLLSASLLVLSGSILGSSQGNQPTI-KYTASRGENVICLGEVN
TAREAAGLPNFGEASGDG-QLSDPGTSELQPD------------TEWRKL------CEYLIPTQTE-PAKAA
SAA-KPFEQGIYAFKS--LTTAEPNCKEAVDYWKSAFKNFSG---LPPSKSQAG----QLYNSQDNVSFVAL
YNPSSDATADCRVIT-CTKTTTTGGSEQQSDPQESKEY----------------------------------
--------------GYGMICKTIPTAFTNNDSVPFTQDQWDRIISSLTGSASVAIPGFGVFLLAVFSLTAL-
--------
>C13_SAG6/1-256
----------------------MLPLRIPSVFSASIFLLSVSYLGTSQQSAPTI-KYTASLGGGAKCLSEVN
AARGAAGLKNFAEATNDK-KLSAPSDDLEND-------------TEWKKV------CEHLIPTQKE-PVEAT
SGT-NPFEKGTYAFKS--LTTAEPNCKEIVNYWKAAFKNFTG---LPPSESQAG----DLYKSYNNVSFVAL
YNTSSNATADCQVVT-CTKTTTPGDSSIRDSPSGSQEY----------------------------------
--------------GYAMICKTMPAAFADKNSAPFTQDQWDRIISSLTGSASAAIPGFGAFFIVVLSMAVL-
--------
>C5_SAG8/1-265
----------------------MLHWSLPLVLCIWLLVLSASALGASPGGGPTI-KYTASLGQSVECLSEVN
AAREAAGLPNFTEASDNN-KLTDPNGTELDDA------------NDWKKV------CTHLIPTQAPKTMAAS
SSL-KPFKDGTYAFKS--LTAAKPDCKETVDYWKAAYKNFTG---LPPPKTDNE----TLYKNQDNVSFVSL
YNPSSSATADCRVVT-CTQTTTSTTGGAGGGQLSTSAEDGTTKN----------------------------
--------------GYALICKTMPAVFGSDGSALFTQEQWDRIVSSLTGSASTAVPSFVALAIVIFGITTLL
--------
>C7_SAG57/1-262
----------------------MFHWGLPLLLSSLFFVLSTSTLGSSPATGPTI-KYTASLGEDVECLSEVN
AEREAAGLTNFTTASDGT-KLTAPDASELQDN------------SEWKKV------CTHLIPTQETAAMAEP
SAA-SPFQDGTYAFKS--LTAAKPNCKETVDSWKAAFKNFTG---LPPSKTEDE----NLYKNQDNVSFVAL
FNPSSRATADCRVVT-CTQTTTSATDDAVG---STYSGSGTTKN----------------------------
--------------GYALICKTMPPAFGTGSSAPFTQEQWERIVLSLTGTASIAAPSFVALAIVLSGITTLL
--------
>C9_SAG56/1-262
----------------------MFHWGLPLLLSSLFFVLSTSTLGSSPATGPTI-KYTASLGEDVECLSEVN
AAREAAGLTNFTTASDGT-KLTAPDASELQDN------------SEWKKV------CTHLIPTQETAAMAEP
SAA-SPFQDGTYAFKS--LTAAKPNCKETVDSWKAAFKNFTG---LPPSKTEDE----NLYKNQDNVSFVAL
FNPSSRATADCRVVT-CTQTTTSATDDAVG---STYSGSGTTKN----------------------------
--------------GYALICKTMPAAFGTGSSAPFTQEQWERIVSSVTGSASIAAPSFVALAIVTLVITTLL
--------
>ETH_34990/1-260
---------------------MLQRKLPPILRISFLMLSATTLGNSQETEETV--TYTASLGNNVECLSDIN
AAREAAGLDDFGRFSDAELSDPAPEEGELN--------------EKWRKF------CEHVIPQTET--AAKT
SSA-NPFEKGTYAFKS--LTAEQPNCKETIDYWKAAYENFTG---LPPSKKEGG----TLYDDQDNVSFVAV
YNPSSSATADCRVVT-CTQTNTTTTTPGPT-RVQADGGSETTKK----------------------------
--------------GYALLCKTMPTAFASDTFAPFTQAQWDKIMSSLTGSGSIAAPSLIALAIVTFGIMTL-
--------
>C8_SAG10/1-261
---------------------MLQRKLPPILRISFLMLSATTLGNSQETEETV--TYTASLGNNVECLSDIN
AAREAAGLHDFGQASGDA-ELSIPAPEEGELS------------EKWKKL------CEYLIPQTET--AAKT
SSA-NPFEKGTYAFKS--LTAEQPNCKETIDYWKAAYENFTG---LPPSKKEGG----TLYDDQDNVSFVAV
YNPSSSATADCRVVT-CTQTNTTTTTPGPT-RVQADGGSETTKK----------------------------
--------------GYALLCKTMPTAFASDTSAPFTQAQWDKIMSSLTGSGSIAAPSLIALAIVTFGIMTL-
--------
>C6_SAG9/1-252
--------------------MMLQWNLSLLLRISFLMLSATTLASSQETEETV--TYTASLGNSFECLSEVN
AAREAAGLANFKEMGEED-KLSSPQPPDLEDG------------SQWKKL------CEHLIPKTET--AAQS
KST-NPFEAGTYAFKS--LTAEQPNCKETVAYWKAAYKNFTG---LPPSRKEAG----TLYNKQDNVSFVAV
YTS--YATADCRVVT-CTQTNTSTAGPV---EVTTDGGSATTKK----------------------------
--------------GYALLCKTMPAAFASDTSAPFTFECLSEVNAAREAAGLANFKEMGEEDKLS-------
--------
>ETH_34985/1-248
---------------------MLQWNLSPLLRISLLMLGATTLGSSQETEETV--TYTVTLGN-FECLSEVN
AAREAAGLANFKEMGEED-KLSSPQPPDLEDG------------SQWKKL------CEHLIPKTET--AAQS
KST-NPFEAGTYAFKS--LTAEQPNCKETVAYWKAAYKNFTG---LPPSRKEAG----TLYNKQDNVSFVAV
YNPSSNATADCRVVT-CTQTNTSTAGPV---EVTTDGGSATTKK----------------------------
--------------GYALLCKTMPAAGAVGQDRVFAHRFW--ISSSST------PDCSCHCDIRNNGFM---
--------
>C2_SAG61/1-258
---------------------MLHWNLPPLLSSLLLVLTASKLGSSQTSAPTV--KYTATLGENVVCLSEFN
AAREAAGLANFIKAPKEN-ELTDPQTELE---------------EEWKKV------CTHLIPSEETEGAAKS
SSA-NPFEDGTYGFKR--LADAEPNCKEAVDYWNAAFKNFTG---LPPSKTEGT----DLYKKQDNVSFVAL
YNPSSNATADCRVVT-CTQTTTSGSLPA---TATSGGESGTTKN----------------------------
--------------GYALICKTMPTAFANDTSAPFTQEQWDRIKSSLTGSASIAAPCLAAFLIVALGITSL-
--------
