# Supplementary material for: The structure of a major surface antigen SAG19 from Eimeria tenella unifies the Eimeria SAG family
Source: Commun Biol. 2021 Mar 19;4:376. doi: 10.1038/s42003-021-01904-w (PMC7979774; doi:10.1038/s42003-021-01904-w)
Supplement: Supplementary file 5 — Supplementary Data 3 [file 42003_2021_1904_MOESM5_ESM.txt]

>A5_SAG19/1-271
--MTHVGLLACYAGLLAGAAAPDFSSALSLRSSTATSQQNSLSTNIFASGDVSPQTPTPPQADEKTEDCLAI
INKLRSENLKDLLGTLAKAEDTEVTESLKAIKIEE---PASPTAPKIAVTLAGSNVDTCESGEGANAKKYP-
----------GLVIPFP-----HDTEFNCNALIQATYTAGLDHLKQ-----------------SNFEPSTGT
YDVENAPFNNVNASNVAFLLSEKSKKVSCAATKDCKAG----------------------------------
-----------------------------HDVLFCYFIDP-LRKEDK-PFTAELYNALWGL-----------
-----EAGAASISVPSV--VTVLLALALIIRA---------
>A8_SAG41/1-271
--MTYVGLLACYAGLLASAAAPHFSSAISLRAGTATSQKSSLRTNLFASGQDLLRTTTAPTANEKTQDCLEI
INTLRKENLQDLLGTLTKAEESDVTASLKKIKIEG---SDELSTAKIAAKLAGSDAQNCESGESANAKTYP-
----------GLVIPFP-----HTTDFDCNTLIQATYTAGLDHLKQ-----------------SNFEPSTGT
YDVDKTPFNNVDASNVAFLLSAKSTKVSCAATEDCAGG----------------------------------
-----------------------------HDVLFCYFIDP-LQSGDQ-AFTTELYNALWGL-----------
-----EAGAASISVPSV--ATILLVLALGIWN---------
>A10_SAG38/1-271
--MTHIGLLGCCAGLLASAAAPHISLALSLRSGIATSQQNSLHANLFASGQDLLRTTATPTAAEKTDDCLEI
INKLRKENLKDLLETLTKAEGSDVIASLKKLQIEN---PDQLSAAKIAEKLAGSDNQNCESGKSANAKTYP-
----------GLVIPFP-----HDENFNCNALIQATYTAGLDHLKQ-----------------SNFEPSTGT
YDVDRAPFNNLDASNVAFLLSAKGTKVSCAATEDCEEG----------------------------------
-----------------------------HDILFCYFIEP-LRNGEK-PFTTELYNALWGL-----------
-----EAGAASISVPSV--ATVLLVLALSIRT---------
>A3_SAG64/1-268
--MTHVVLLACYAGLLASTAAPHFSLALSLRSGTATSQQNSLRTNLFASGQVSLR--TNTVAEERTPDCLDI
INNLRGENLKGLLETLDTAKASDVTESLKTISIED---PANPTADKIAVKLAGD-SNTCDLGKNANAEKYP-
----------GLVIPFT-----HETQFKCSALIQATYTAGLNHLKQ-----------------SNFEPSAGT
YDVKTAPFNNVDASNVAFLLSEKSKKVSCAVTNNCSAG----------------------------------
-----------------------------YNVLFCYFIDP-LQKGDK-PFTTELYNALWGL-----------
-----ETGAAFISVPSV--ATVLLVLALMIRA---------
>A9_SAG39/1-269
--MTHIRLLACYAGLLASAAAPYFSSALSLRSSPATSQQNGLSTNLSVTGQELQR-TTAPTGAEKTEDGLDI
INKLRRENLKDLLGTLTKAQESEVTASLKEMGKTD---PANLTAAKIAQTLAGS-SETCELGENADAKTYP-
----------GLAIPFA-----HSTNFECSALIQGTYTAGLSQLKQ-----------------SNFDPSTGT
YDVESAPFNNVDASNVAFLLSAKSTKVSCAATEDCTGG----------------------------------
-----------------------------HDVLFCYFIDP-LRKGDK-PFTTELYNALWGL-----------
-----EAGAASISVPSV--ATVLSVLALVTRT---------
>ETH_08690/1-267
--MTHLRLLACYAGLLASAAAPHFSLALSLRSGTGTSQQNSLRTNLFASGQVALR--AEPSASDVTEDCLDI
INKLRSENLRDLLRTLAKAEENEVTESLKKIGKTQ---PEGLTAVKIAVALAGEDVGTCNSGENANAKTYP-
----------GLVIPFP-----HSTDFDCDALVQATYTAGLNYLKK-----------------SNFEPSKGT
YDVENAP--NLDASNAAFLLSAKSTKVSCAATNNCSGG----------------------------------
-----------------------------HDVLFCYFIDP-LRKGDK-PFTTELYNALWGL-----------
-----ETGAAFTSAPRV--ATVLLVLALITRI---------
>A11_SAG21/1-269
--MTPVGLLACYAGFLASAAAPQFSSALSIRSGTATSQQNSLLTNLFTSDDDPAP--TPPATEEKTDGCLNI
INKLRQENLKDLLGTLTKANDTDVRASLKTINIED---AENLTAAKIAQTLAGSDVQKCELGEKANAGKYP-
----------GLVIPFP-----HSTEFDCDALIQATYTAGLDHLKQ-----------------SNFEPSTGI
YDVAKAPFDNINASNVAFLLSAKSTKVSCGATKDCNAG----------------------------------
-----------------------------HGVLFCYFIDP-LQKGEK-PFTTELYNALWGL-----------
-----EAGAASISLPSV--ATVLLVLASMIQA---------
>ETH_08725/1-268
--MTHVGLLACYAGLLASAAAPFL-SALSLRSSTATSVKNSLRTNLLASGQDSPV--TAPAGENKTEDCLAT
INRLRSENLKGLLGTLNKAEDKEVTASLKTIQIQE---DTDATAVTIAVKLAGEDVHTCASGKDANAKKYP-
----------GLVIPFA-----HGDNFECNALIQATYAAGLDHLKQ-----------------SSFDSSTGI
YDTTKDPFDKVEASNVAFLLSAKSTKVSCAATKDCNAG----------------------------------
-----------------------------HNVLFCYFISP-LQKGQK-PFTTELYNALWGL-----------
-----EAGAASVSVPSA--ATVLLVLALIVRT---------
>A2_SAG22/1-270
--MTHLGLLACYAGLLASAAAPHFSLALSLRSGTAASQQSSLSANLFASGQVSLR--AAPTGNEITADCLDT
INKLRNENIKDLLGTLTKAEDSDVTASLKTIPVAD---AASLTTATIAAKLAGDSVDTCASGGNADAKTYP-
----------GLVIPFT-----HDKDFDCDALIQATYTAGLNQLKQ-----------------SNFEPSKGT
YDATKAPFDNVDASNVAFLLSAKSKKVSCAATKNCNAG----------------------------------
-----------------------------HDVLFCYFIEP-LRNGDQSFHNLSFTMPPWGL-----------
-----EAGAASTAVPSV--ATVLLTLALIIQP---------
>A4_SAG62/1-271
--MTHVGLLACYAGLLAGAAAPDFSSALSLRSSTATSQQNSLSTNIFASGDVSPQTPTPPQADEKTEDCLAI
INKLRSENLKDLLGTLAKAEGTEVTESLKAIKIEE---PASPTAPKIAVTLAGSNVDTCESGEGANAKKYP-
----------GLVIPFP-----HDTEFNCNALIQATYTAGLDHLKQ-----------------SNFEPSTGT
YDVENAPFNNVNASNVAFLLSEKSKKVSCAATKDCKAG----------------------------------
-----------------------------HDVLFCYFIDP-LRKEDK-PFTAELYNALWGL-----------
-----EAGAASISFPSV--ATVVFILALIIRT---------
>ETH_26045/1-271
--MTHVGLLACYAGLLAGAAAPDFSSALSLRSSTATSQQNSLSTNIFASGDVSPQTPTPPQADEKTEDCLAI
INKLRSENLKDLLGTLAKAEDTEVTESLKAIKIEE---PASPTAPKIAVTLAGSNVDTCESGEGANAKKYP-
----------GLVIPFP-----HDTEFNCNALIQATYTAGLDHLKQ-----------------SNFEPSTGT
YDVENAPFNNVNASNVAFLLSEKSKKVSCAATKDCKAG----------------------------------
-----------------------------HDVLFCYFIDP-LRKEDK-PFTAELYNALWGL-----------
-----EAGAASISFPSV--ATVVFILALIIRT---------
>ETH_26040/1-271
--MTHVGLLACYAGLLAGAAAPDFSSALSLRSSTATSQQNSLSTNIFASGDVSPQTPTPPQADEKTEDCLAI
INKLRSENLKDLLGTLAKAEGTEVTESLKAIKIEE---PASPTAPKIAVTLAGSNVDTCESGEGANAKKYP-
----------GLVIPFP-----HDTEFNCNALIQATYTAGLDHLKQ-----------------SNFEPSTGT
YDVENAPFNNVNASNVAFLLSEKSKKVSCAATKDCKAG----------------------------------
-----------------------------HDVLFCYFIDP-LRKEDK-PFTAELYNALWGL-----------
-----EAGAASISVPSV--VTVLLALALIIRA---------
>A7_SAG42/1-271
--MTHVGLLACCAGLLASVAALHFSSALSLRSGTAMSQQNSLGTNLFVSGRDSLRTITPPQAEKKTSDCLAI
INKLRSENLKDLLGTLTEAGDEEATESLKKIEIKD---PAESTAAKIAVKLAGTDVQKCESGKGANATVYP-
----------GLVIPFP-----HDTEFNCNALIQATYTAGLDHLKQ-----------------SNFEPSTGT
YDVENAPFNNVNASNVAFLLSEKSKKVSCAATKDCKAG----------------------------------
-----------------------------HDVLFCYFIDP-LRKEDK-PFTAELYNALWGL-----------
-----EAGAASISVPSV--VTVLLALALIIRA---------
>A6_SAG43/1-271
--MTHVGLLACCAGLLASVAALHFSSALSLRSGTAMSQQNSLGTNLFVSGRDSLRTITPPQAEKKTSDCLAI
INKLRSENLKDLLGTLTEAGDEEATESLKKIEIKD---PAESTAAKIAVKLAGTDVQKCESGKGANATVYP-
----------GLVIPFP-----HDTEFNCNALIQATYTAGLDHLKQ-----------------SNFEPSTGT
YDVENAPFNNVNASNVAFLLSEKSKKVSCAATKDCKAG----------------------------------
-----------------------------HDVLFCYFIDP-LRKEDK-PFTAELYNALWGL-----------
-----EAGAASISVPSV--VTVLLALALIIRA---------
>ETH_08680/1-264
----HVGLLTSYAGLLA--AAPHFSFALSLRSGTVASQKNTLSTNLFASGQDLLRTTTYPTADDRTKECLAT
INELRSENLKGLLRTLAETNGEEVTESLTTINVDN---PASPTADKVAVKLAGEDVNTCASGKDADAKTYP-
----------GLVIPFT-----HETQFNCSALIQAAYTAGLNHLKQ-----------------SNFEPSTGA
YNAENVTFNNVNASNVAFLLSEKSKKVSCAAAKDCKAG----------------------------------
------------------------------YNVFCYFIEP-LRTGDK-PFT--LYNALWGL-----------
-----ETGAAFISVSSV--IAVLVVFALIIRT---------
>ETH_08715/1-271
--MTHIGLLACFGGLLASATAPHITLALSLRSGTAASQQSSLRTNLFASGQDLQGTTTAPTGADKTEECLDI
INKLRDENLKDLLGTLTKAKENDVTASLKEIGIED---PAEPTTAKIAEKLAGNDVQSCESGKSANAKTYP-
----------GLVIPFA-----HDRDFDCKALIQATYTAGLDHLKQ-----------------LNFEPSTGT
YNAEKAPFDNIDASNVAFLLSAKSKTVSCAATENCEGG----------------------------------
-----------------------------HDVLFCYFMEP-LQKGQK-PFTTELYNALWGL-----------
-----ETGTASISVPNA--FTALSVLALMIRT---------
>A1_SAG23/1-270
--MIHVGLLACYAGLLASTAAPHFSSALSLRSGTATSQQNSLRTNLFATGQDLLRTTTAPVAEEKTNDCLAI
INKLRNENLKDLLGTLTKATDGEVTASLTKIGQKD---AESLTAAKIAAKLAGENVDTCDSGKNADAKTYP-
----------GLVIPFA-----PSTQFDCNALIQATYTAGLNHLKQ-----------------SNFGPSTGT
YDPAKAPFDKVEASNVAFLLSAKSTKVSCGATKDCKAG----------------------------------
-----------------------------HNVLFCYFVEP-LRTGEM-PFTTELYNALWGL-----------
------GSAAFVSFPSV--ATVLLVLALSIRI---------
>A12_SAG20/1-271
--MTPVALLTCYAGLLASAAAPHFSSALSLRSGTATSQQNSLHTNSLVPSEDSAQAATPPTAEEKTDDCLTT
INKLRSENLKSLLGTLTEAVESEVTESLKKIGKTE---PQNPTAKTIAVKLAGNDIQSCESGESAKATTYP-
----------GLVIPFP-----HSTNFDCNALIQATYTAGLDHLKQ-----------------SKFEPSTGT
YDAAQAPFDNINAGNVAFLLSAESTKVSCAATNNCKAG----------------------------------
-----------------------------YNVLFCYFIDP-LQKGQK-PFTTELYNALWGL-----------
-----EAGAAFISAPSV--ATVLLVLAVMIRP---------
>B7_SAG18/1-268
--MIRVGLLACYGGLLTSLAAPNFSLALSLRSTRAVSQESRAGSTLFLS-----IEQTAPTADDKTDECLAI
INAVRTETVKDLLQGLTKAQDEEVTQSMKKLKPEE---EGNPTAKTIAAKLAGTDATTCDSAANANAETYP-
----------GLVIPFS-----HDAKFDCGALIEATYTAGLSHLKE-----------------SSFDPSTGK
YNVAEAPFNDVAASNVAFLMSSKSTKVSCAATKDCKGG----------------------------------
-----------------------------HNILFCYFIEP-LQTGDA-PFTTELYDALWEM-----------
-----ETGPASTSVPSA--ATALLSLIVVLLTRP-------
>B3_SAG25/1-268
--MYRPCLLTWYIGLLAGAAIGNFSAAVLTRSANTNPHYDIMDTETAFL----QAVSTDIQTEDATTVCLPT
MNILRVLNLRDQALEALEPETGGASVGEEEEDREE--LPKSRTAADIAKELAGTKAETCESGATANANKHI-
----------GLVIPFE-----YSTTFDCGSLIQDHFAAGLSHMQE-----------------SNFDPATGA
YDTGKAPFDNLSASNVANIMWSKSTKASCAVTKNCQAG----------------------------------
-----------------------------HNVLYCRLVEP-ITNADK-PFTTELYEALLQR-----------
-----QAGSSSIALTSI--ATTFFCAALLLLS---------
>B4_SAG16/1-268
--MLRPGLLACYIGLLAGAATASFSGAIITRSANTNPHYDIVDAETAFV----QNATTPIVAEDATTACLPT
MNMLRVLNLRDQALDALQPETGGASEDEEREEQGEH--TKSKTTAEIAKELAGTKAETCEKGATADAKTHT-
----------GLVIPFE-----YSTVFDCGSLIQGHFAAGLSHMQE-----------------SNFDPATGA
YDTGKAPFDNLSASNVANIMWSKSTKASCAVTKNCQAG----------------------------------
-----------------------------HNVLYCRLVEP-ITSQDK-PFTTELYEALLQR-----------
-----QAGSSSIALTSI--ATTFFCAAWLLST---------
>B2_SAG17/1-270
--MRRPGLLTCYISLLAGAATAHFSAAVITRSANTNPHYGIVETEAAFL----QAAATPIETTDATTACLPT
MNMLRVLNLRDQALEALQPETGGTTVQEGEEEDDQEELTKSNTVAEIAKGLAGTDADKCEAGATANAKTHT-
----------GLVIPFE-----YSTTFDCGSLIQDHFTTGLTHIQE-----------------SNFDPATGT
YDTGKAPFDNLSASNVANIMWSKSKKASCAVTNNCRAG----------------------------------
-----------------------------HNVLYCRFVDA-IKPEDK-PFTTELYEALLQR-----------
-----QAGSASIALTSI--ATTFFCAALLLLS---------
>B9_SAG14/1-265
--MPQFGLFTCYAGLLAGVAASSFSGAVPIRFVTASPHQRSLDTKLSSF----AQESNPPTAEDKTDACLPI
LNGLRTEGLSAVLVELKKAEEQDVSGSLTGLLP-----ESKTKVTDIAAELAGSDKASCDGAAIKDSKYP--
----------GLVIPFD-----HSTEFDCEALINDSFYAGLSHLEE-----------------NNYDPSAES
SQLGVAPLDNRAAQNLAAIVYDESEKVACAATTDCAAG----------------------------------
-----------------------------NNVLFCYFVNP-LKKETKKPINAEVYEVLLKR-----------
-----PRGSASITIPAI--AATLLSLALAMLS---------
>B8_SAG13/1-263
--MSRLGLLACYAGLFAGAAAPDFSTAVPIRSAAVNPHHKILDTEGSSL----AQVATAPSASKKTTECLPI
LNALRTEGLNGLLKGLVEAGDGEASQIQPLARS-------GKTTIQIASELAGTNKESCDATNANQSQYA--
----------GLVITFD-----VSKTFDCEALINASFTAGLDHLQK-----------------ADYNATADE
SILGTPPLDNIAAKNLAAIVSTKAEKVECAATTDCVAG----------------------------------
-----------------------------KNVLFCYFIQP-LEKEQAQPIDANVYEALLKR-----------
-----QRGSASIAVPGI--TAMLFSLALILLS---------
>B5_SAG15/1-263
--MYRPGLLTCYTGLLIGAATSNFSVAIRNHSAPANPHNDSVDTLAFI-----QAVPVAIEAVDATTVCLPT
MNMLRVLNLRDQSLEALEPDTDETTGDAEEGV------SKSKTALEIAKELAGTDAATCETGATANAKAHT-
----------GLVIPFE-----YSTAFDCGALIQGHFAAGLSHIQE-----------------SNFDPATGK
YDTGIAPFDNLSASNIANIMWSKSKTASCAVTKNCRGG----------------------------------
-----------------------------HNVLYCRFVDP-ITNADT-PFTTELYEALLQR-----------
-----QAGSSSIAFTSI--ATTFFCAALFLLS---------
>ETH_13170/1-254
--MPRLGLLACCAGLLAGAAAPDFAAAVPIRSACLHVA---------------PSAVRMTCVLCPYSACLPV
LNALRTEGLDGLLNDLVIASSEDVSTSLSPSQS-----DVKTSVTEIAKELAGENKDNCEATNANTSKYS--
----------GLVITFE-----HSTKFDCEALIKDSFSAGLSHLKL-----------------ENYDASAET
NKLGTAPLNDPAAKNLVAIVSAKAGKVSCAATTDCAAG----------------------------------
-----------------------------SNVLFCYFIEP-LAVDEAQPIKAEVYEGLLKQ-----------
-----QRGFASITIPGI--TATLFSLALIMLS---------
>ETH_13174/1-240
--MVFLNVSSSPVDVLSWATRRA-----------------------------GGTGLFNSNSPSLCSCLLVL
HSLRREGLNGLLNELATVSDDEVLKSLQPEARS-----GDKTSVIEIAQELSGGDKSACDAKAANKSPYS--
----------GFVITFD-----HSTKSDCEALISASFTAGLSHLQQ-----------------QNYDASADS
TKLGEAPWDNLAAKNLAAIVSTKAEKVSCAATAECEAG----------------------------------
-----------------------------SNVLFCYFIQPLALEELQ-PIKAEVYEALLRR-----------
-----QHGSAYIPPPGI--TAALFTLTLAVLS---------
>ETH_10760/1-251
-------IPLVLVPVICG----------------------------------HKKASAGTTGTAETIDCFRE
MNEERKATGLPEFRQASEETQVLLEHPDSGRKI---------------TAATLWS-EICKKLAGEAGDTTQA
KQLE------GTFAYYS-------GKKDCKAAVQHWKDGFSLFK--------------------NELPPTYT
ALNDPQIYTDQAVSFVALYNPKASPVASCSFVT-CTGGAVFAAPDLSKSHERRAV-----------------
-------RRLEELEAD-------------ATAVICLTNPK-ALTTGAAPFKEDEWQKIVHA-----------
-----IVGTEGSNGVSP--VRPPLAVGFIMMLFANGLF---
>ETH_10792/1-252
--MLCLVFPGLVVSVFCG----------------------------------HRTAGATITGKAETLNCLTE
MNEARVAAGLPVFGNATEAGQTLPEHSPLVLQI---------------TAETLWG-QICKKIFRSSEIDQLV
----------GTPAYYA-------GDNDCKAAVQYWKDGSSLCK--------------------NEIPPTYQ
ALNDPDVYTDKAVSFVALYNPQANPVASCASVT-CTKATVFAAQDMSRSPNGQSP-----------------
-------RRLQDGNQTA-------------TAVICLTNPK-ALVAGQSPFKEEEWKKIVDA-----------
-----IVGTEEVNRVPP--VRPSITLGFITMLFACGLF---
>D5_SAG3/1-255
-MFRLISIPLVLVPVFYG----------------------------------HKAASAGTTGTAETISCLSE
MNVERAAAGLAAFKEATDATQVLPKTPGTERTI---------------TPATLWN-EICKVIAKEAEESEEA
KKLQ------GTFAYYR-------GENDCKAAVQYWKDGFPLFK--------------------NELPPTYN
ALNDPKIYTDQATSFVALYNPQASPVASCAFVT-CTTATESTAPDKGLST----------------------
-------RRLQGEEDTAST----------STAVICLTNPA-ALSKGQQPFKEEVWRKIVQA-----------
-----LVGTEESNGISP--VRASLAVGFIMMLFPYGLF---
>ETH_10775/1-241
-MIRLVFIPLVVVLGFRG-----------------------------------------------RKKHFTP
MNEAGTAAGLPAFGESTKDGQLLPEHAGSGKTV---------------IPETLWN-QVCEKIMGLSHEIEKL
V---------GTPAYCA-------GEKDCEAAVQHWTDGFSLFN--------------------NKLPPNYA
ELNNPDVYTDNGVSFVALYNPKASPVASCAFVT-CTKTSAFAPQRSRSPDVRSL------------------
-------RRLQNEPQRT------------TTAVICLTNPE-ALKTGEAPFKEEEWQKIVQA-----------
-----IVGTEECNGASH--VRTSLALGLIMMISSYGPF---
>ETH_10790/1-257
-MLCLAFIPLFVVLGFCG----------------------------------GRTESATITGKAETLDCLTH
MNEARRAAGLPAFGETAEEGKTLPEHTESGRAI---------------SPKTLWK-QACQKIMGEEGEVTEI
EQLS------GIPAYYP-------GNKDCAAAVQYWKEGFSLFS--------------------NKLPPTYQ
EIGNPDVYTDKGISFVALYNPQVNPVASCAFVT-CTKATASADQDTSTSQDGHSL-----------------
-------RRLQDEPQIT-------------TAVICLTNPE-ALKTGAAPFKEEEWQKIVRA-----------
-----IVGTEEVNRVST--VRPSLTLGFIMLLSAYGLF---
>ETH_10870/1-260
-MLRVLHMSIVFASVFCG----------------------------------QT-ESATTTGKAETLNCLGE
MNEARMAAGLPKFEEATQVGQILPEHSSSGKDV---------------AASTLWD-QICKKIMGVAGEITEI
QKLK------GMPAYYP-------GEKDCKAAVQSWKDGFSLFN--------------------NQLPPTYV
ELGNPEVYNDRGISFVALYNPKASPVASCAFAT-CTTTGAGPAAAAAQPKSQGGHSP---------------
-------RRLQAEAQTL-------------TAVICLTNPE-ALTAGAAPFKEDEWQKIAHA-----------
-----MNGTESVKGSWALQARPSLALGLVITLFAYGLF---
>D11_SAG31/1-257
-MLRLWFIASVVMSVFCG----------------------------------HKADGATTTGTAQTLDCTTE
MNEVRKAAGLSEFEKASRETEVLPEYPGTTKKI---------------SAENLWK-QTCQKLMGENVEITEA
GSLV------GTVAHYA-------GAKDCKEAVQYWKDGFSLFK--------------------NELPPKYT
ALGDPDVYTDRAVSFVALYNPKASPVASCAFVT-CTKGTAVAAQEMSRRHDSSPL-----------------
-------RRLQDGAQTK-------------TAVICLTNPD-ALAPGTAPFEDDVWQKIVHA-----------
-----IVGLEESNRASP--IRPSLAVGFIVTILAHGLL---
>D3_SAG36/1-256
-MFRLVFVPIIFVSVFCG----------------------------------HEAVSAAVTATAVTLDCLAE
MNEVRETAGFAAFGNATANEQVLPQHPVQGKAI---------------TAANLWT-EICEKMTGGQTEGTEA
KKLQ------GTFAYYP-------GGKDCKAAVQHWKEGFSLFK--------------------NELPPKYT
ASSTPAVYTDKAVSFVALYNPQPSPLASCSLVT-CTKGGTSASPEIAESQKGRST-----------------
-------RRLQAAQET-------------TTAVICLTNPE-ALTEGQAPFKEEVWQKIVQA-----------
-----VVGTQKSNGVSR--VRPSLAVGFTM-FSAYALF---
>D4_SAG35/1-255
-MFRFALVPIIFVSVFCG----------------------------------HEAVGAAVTGTAVRLDCLAE
MNEVRAAAELAAFGNATTTEQVMPEHTVQGKAK---------------TAEDLWN-EICEEIGDSEGTEAHQ
LR--------GTFAYYP-------DSKDCKAAVQYWKDGFSLFK--------------------DELPPTYT
EPDNPVVYTEKAVSFVALYNPQASPVARCALIT-CTQGGAFAARRMLKSHEGRST-----------------
-------RRLQGEEDT-------------TTAVICLTNPV-ALSKGQQPFKEEVWQKIVQA-----------
-----LVGAEKSNGASS--GRPSLAVGFLIMVFAYILF---
>D1_SAG2/1-270
-MSRLASVPIIFVSLFCG----------------------------------HEAVSAAATETAARLDCLAE
MNEVRAAAGLAAFGNATADVQVLPESSSSTKTI---------------TPATLWA-EICKKMKGDQTEGTEA
KKLQ------GTFAYYP-------DGKDCKAAVQYWKEGFSLFK--------------------NELPPTYT
ASNTPAVYTDRAVSFVALYNPQPSPLASCALVT-CTQAAALAAQDPLKSSGGPSA-----------------
-------RRLQGEEEEEEDSTTTPTPSTTTSAVICLTNPK-ALTDGQAPFKEEVWQKIVQA-----------
-----IVSTQKGNGVSP--VRPSLAVGFVMMLFAYGLF---
>D2_SAG37/1-260
-MFRLVSVPIIFVSLFCG----------------------------------HETVSATVTGTAVRLDCFAE
MNEVRAAAGLAAFGNATADGQVLPEPSLPTKAI---------------TAEDLWN-EICQKMTGGQTEGTQA
KKLQ------GTFAYYP-------DGKDCKAAVQYWKEGFSLFK--------------------NELPPTYT
ASNTPEVYTDRAVSFVALYNPQSSPLASCSLVT-CTKAAALASPRMLKSHDVRST-----------------
-------RRLQGEEDPTTV----------TSAVICLTNPK-ALTDGQAPFKEEVWQKIVQA-----------
-----IVSTQKGNGVSP--VRPSLAVGFIMMLFAYALF---
>ETH_10785/1-246
-MIYLAFIALAAVTVFCG----------------------------------HKAEGASITGTAKTLNCLAA
MNEARTAAGLAEFKPAAEQGQMLPENPAAKSDI---------------RAADLWE-EICQEIAGSDSDGVEA
QKLK------GTFLYYP-------GEDDCAAAVQYWKDGFSLFN--------------------NKLPPMYK
VLGKPEVYTNKAVSFVALYNPKADPVASCAFVT-CTKGDVFTAAALSKSHGGPAL-----------------
-------RRLSGEKP--------------TTALICLTNPE-AFTADAAPFKEEEWQKIVHA-----------
-----IVGPEASTGAAR--VRPACAAHG-------------
>ETH_10765/1-254
----LICIALSVVSVFYG----------------------------------HQTASATTTGKAETLDCLAD
MNEVRTVAGLAKFGEPSSDKQKLPPNPTLKETV---------------NATNLWN-EICTIITTKEGDSAEA
KKLE------GTFAYYP-------GKKDCKAAVQYWKDGFSLFS--------------------NKLPPTYA
APNEPDVYTDRAVSFVALYNPKTSPVASCVFVT-CTTASGFASPGLSKGEEGPTL-----------------
-------RRLEGGTQT-------------TTAVICLTNPE-ALTTEEAPFKEDEWQKIVHA-----------
-----IVGTEESNRVSP--VRPSLAIGFIMMLFAYGLF---
>ETH_10770/1-257
-MLHFVRVALAVVSVFYG----------------------------------HEAASASTTGEAETLDCLAD
MNEARTAAGLAKFGEPSSDKQKLPSSPTLKETV---------------NATNLWN-EICKIIAEEEEDSAEA
EKLE------GTFAYYA-------GKKDCKAAVQYWKDGFSLFN--------------------NKLPPAYT
TSNQSEVYTDRAVSFVSLYNPQASPVASCVFVT-CTTASGFAASALPKTDERRTL-----------------
-------RRLQGEEEP-------------ATAIICLTNPQ-ALITDTAPFKEDEWQKIVHA-----------
-----VVGTEERTGASP--VRPSLPLGFVMMLFAYTLF---
>D12_SAG30/1-255
--MIRLVIVSLAAVLAFCE---------------------------------HGTASAATTGKAETLDCLTE
MNEARAAAGLAGFEKAAKEGQVLPEYSTEERQI---------------VASDLWN-EICQNLVGEESKPKET
LKLV------GTPAHYL-------GEKNCEAAVEYWNEGFSLFK--------------------NEIPPAYT
ASSSRDVYNDKAVSFVALYSPKESPVASCAFVT-CTTPGANATAPPAQPEDPDSGPS---------------
-------RSLQEESKI-------------TTAVMCLINPE-ALDPNEAPFTEDEWKKIVRA-----------
---------LGSSGISP--VTPSLTLGVILATFAYGLV---
>D13_SAG29/1-262
--MTRLGFVSLFTVSLLLRQDA------------------------------VRAQQDGTSPRATTLECLEA
MNGLRTAAGLAEFKAASNPAQVLPKYEKNSQRDVQI------------TAETLWG-EICPKITATDSTRTTE
ASKLT-----GTFAYYPV----ADGKNDCNAAVEYWKGGFSLFN--------------------DEIPPKYE
GTNLPTVYSDRAVSFVALYNPKPDPVVSCVLLQ-CPPASAAAPSVPGVPGSS--------------------
-------RRLSDSSTT-------------VDSVICLTNPP-ALTKSAAPFTEDEWNKIGEA-----------
-----LSGSKGGVSPVG----PSVALLSAAAISTFAFL---
>D6_SAG4/1-253
--MARVAFFSLVFVPLVFNQ--------------------------------AIAQQQAATPDAKKLNCLEA
MNALRTAAGLAEFKEASTATQILPEKAVEKDATV--------------KPGTLWE-EICPKVRGTEPDNITE
AKKLT-----GTFAYYPV----ADGKKDCNAAVEYWKGGFSLFK--------------------NEIPPEFT
EANKTTVYNDRAVSFVALYNPKPDPVVSCVLLQ-CPTATSPGVPGAG-------------------------
-------RRLSSSSTT-------------VEAVICLTNPA-ALTENAAPFKEDEWKKIVEA-----------
-----ISGNKSEVSPVG----PSVALVSATAIAVFALF---
>D9_SAG1/1-253
-MARLSFVSLLSLSLLFG----------------------------------QQAVRAQNYPTAVTLDCKEA
MNKLRKAAGLPAFEDAVGDTFVLPAYSHEESRAAPV-------------AETLWKTEICPKVLGGGRSRNVT
EAVKLT----GNFAYYPV----TDGKKECSDAVEYWKGGLSQFN--------------------DTIPPTFQ
ALNDPVVYNDRAVSFVALYNPKTSPVVSCVLLQ-CPNAGVGG------------------------------
-------RRLAAGT---------------TDAVICLTNPA-PLEARSQPFDDEQWKKIVDS-----------
-----LSLSEEEEEKGG--VSPVVPSVALISAAVISAFALF
>A0A089WXE4/1-253
-MARLSFVSPLSLSLLFG----------------------------------QQAVRAQDYPTAVTLDCKEA
MNKLRKAAGLPAFEDAVGDTFVLPAYSHEESRAAPV-------------AETLWKTEICPKVLGGGRSRNVT
EAVKLT----GNFAYYPV----TDGKKECSDAVEYWKGGLSQFN--------------------DTIPPTFQ
ALNDPVVYNDRAVSFVALYNPKTSPVVSCVLLQ-CPNAGVGG------------------------------
-------RRLAAGT---------------TDAVICLTNPA-PLEARSQPFDDEQWKKIVDS-----------
-----LSLSEEEEEKGG--VSPVVPSVALISAAVISAFALF
>ETH_23375/1-238
MRSLKLLFLAGSAVFFRDTQGAQ-----------------------------GSSGPPPSTVAAASIDCTTA
MNGIRAEVGLAPLQLGTTEQSKLPLKAEESPNL-------------------AFSTAVCTAARAGTLPSTAS
TSLD------GNFAISIQ----KGSNGDCATAVKHWREGFDLFK---------------------GLPPPYS
A-EAPVYKTSQAQSFVALFAPHEAGKVDCAFFI-CPESTDSGTKQEE-------------------------
-----------------------------IKALLCVTSPK-SLKDGVAPFEQKQWDKIAAG-----------
-----LVGGASAAVPTF--LVFAVTAVGVALF---------
>ETH_11945/1-264
--MAGFWFLALASTLLL-----------------------------------PKVSSSSEDDSIEVVDCMSE
LNKVRESVGLPKFSTFKDRTPNYGDEEAN------------------------DDVALCSALEKGGDPHVSM
PT------LGVSLAAMVQ----EGETRDCAAAVRYWKDVYSQFG--------------------SSLPPPYE
V-GVKPYDDWRTVSFMALFTTQDDPAATCVNIK-CPPRPSNEEEPTGPGVSGPPTTMRNPSQDGEGKSRVQA
SSPAAQTRRLAAQ----------------FRALLCIIDPV-ALTQGKAPFTESQWAKIRQV-----------
-----LQSSSPVVSPTF--ITLAAALLGISLI---------
>D10_SAG32/1-240
--MLRLAFVPVVAVYVFGE---------------------------------HKRANASTTAEAQTLSCLTE
MNEARTAAGLPAFGEAS-----------------------------------ETPLLSCSLFYFVEESGETP
EAKN----LGGTFAYYP-------GKKDSTAAVQHWEDGFCLFN--------------------NEIPPKYK
CLNDPEVYDNRAVSFVALYSPKANPIASYAFVT-CTTADTYSAGKTSTSHNSPIL-----------------
-------RRLQGENQN-------------ATAVICLTNPV-ALTTEEAPFTEDEWQKVAHS-----------
-----IVGTEVGNGISL--IRPSSALGVIMTISVYGLL---
>ETH_34880/1-254
--MAPLTLLTLFSAFSASFVFLSRAQEEEG---------------------SIPESIQLTVKFESEGMCLEE
INAARRKAGFSNFTQPASGSDAALPSE---------------------DNVELWY-PVCLAATPGGTIDTHR
FPP-------GTFAVAPQ----SSTKVDCDETVDHWKAAYKNFD---------------------GPPPGRV
A-SSEIYNNLDNLSLVAMYNPSADATADCRVMT-CTQTPKATGDPDVSGRQSGDQAEEKQ------------
-----------------------------GYALVCRTMPNALPINGSGPFTEEQWDLIAFS-----------
-----LIGSATAVAPSL--LAFALVALGMAAV---------
>ETH_34885/1-257
------RLPVFGASLLLAATENAGQ-------------------------TIDVEPVSYTVSLGRDGLCLGE
VNAARLAAGLAEFTQPGPDNTAARLPAA--------------------DPVDPWK-PLCEGLIRMPEDNTSA
KSTEYQTSLGGTYARMPV----VSTDPDCTATVNHWKAAFKNFS---------------------GLPPSRE
K-NADLYGDPDNVSFVALYNPSPNAYADCRVVT-CNELENKPYIDLSSHTMKSNFLPTGNS-----------
-----------------------------AHALICLITPDVLQAGEGDPFTQKQWDQIKAS-----------
-----LGNSSRATLPSD--VIFLAALFFAVLWSL-------
>ETH_34890/1-253
-----MASFLKCICLASALLVLRAAAEVEQ--------------------PPSGSTISYSVKLGSDGECLAE
VNAAREAAKLSKLQQPGGSEGAKRLPGV--------------------EPVTPWE-PLCKELIPPAQGTPAN
AKSGNE-FNSGTYAYIAL----NSATPNCSAAVDHWKAAYKNFS---------------------GVPPAYK
D-NTTLYSKQDNISFVALYNPSKDATADCRVVT-CTETTTPQSPGQEGSGTQRH------------------
-----------------------------GYALLCMTTPDILKENESAPFTQDQWNAISRS-----------
-----ITGSASVAVPSL--VALAAASLSIAFL---------
>C22_SAG45/1-254
-----MASFLKCICLASALLVLRAAAEVEQ--------------------PPSGSTISYSVKLGSDGECLAE
VNAAREAAKLSKLQQPGGSEGAKRLPGV--------------------EPVTPWE-PLCKELIPPAQGTPAN
AKSGNE-FNSGTYAYIAL----NSATPNCSAAVDHWKAAYKNFS---------------------GVPPAYK
D-NTTLYSKQDNISFVALYNPSKDATADCRVVT-CTETTTPQSPNGQRATGTERL-----------------
-----------------------------GYALLCMTTPDILKENESAPFTQDQWNAISRS-----------
-----ITGSASVAVPSL--VALAAASLSIAFL---------
>C23_SAG46/1-257
MAPSLKFFYLANACLILLAACPREAQSE----------------------PADSPTISYSVNLGDDGTCLAE
VNAAREAAKLSKLQQPGGSEGAKRLPAL--------------------VPVTPWE-PLCKELIPPAAGKSAS
ERTGNE-FSSGTYAYIAL----NSATPNCSAAVDHWKAAYKNFS---------------------GVPPAYK
D-NTTLYSKQDNISFVALYNPSKDATADCRVVT-CTETTTNQSRQGQEGSGTQRH-----------------
-----------------------------GYALLCMTTPDILKENESAPFTQDQWNAISRS-----------
-----ITGSASVAVPSL--VALAAASLSIAFL---------
>C21_SAG47/1-258
--MTRFNLFSGVIGPLLLLSGASVGTGE----------------------PADQQTIKYAVKLGENAQCLDE
VNAAREAAALAKFTGAADDEKRLPTPSAE--------------------LEEGWK-KLCEYLIPTTEDNGEA
KVSGSP-FKSGTYAVNVL----TSETPQCRETVDSWKKAYKHFS---------------------GLPPSKS
Q-DPEIYRKQDNISFVALYNPSTEGTADCRVAT-CTKTVSGGAGVLNGGETSQPTGK---------------
-----------------------------GHALICMTTPDVFQDASSTPFTPEQWDKIITS-----------
-----LTGSASAAVPHL--TTLAIVLLSTLLVL--------
>C17_SAG52/1-260
--MLPRINALVSTSLLVLSNSISGSLQ-----------------------QGGTATIKYTASLGATVQCLNE
INTAREAAGLPNFTKATDSNALPSPGEQEL------------------QQDSEWR-KLCEHLIPTQEAIYQA
ATKAENPFKDGTYAFKSL----TDAQPSCNDTVDYWKAAFKNFT---------------------GLPPSKS
Q-ANGLYDKQDNASFVALYNPSSNATADCKVVT-CTKTTTDAGEEADEDTRAGQSSQS--------------
-----------------------------GHALICKTMPAAFADENAAPFTQQQWDAIVSS-----------
-----LTGSAAFAVPSL--VGIALIAVAVTVV---------
>C15_SAG54/1-256
--MLRRSLPTILSTSFLMLSAATLGSSQ-----------------------NGQATIQYTASLSENAECLSE
VNEAREAAGLPKFKDAAGENMLVAPSAA--------------------LQEGPWE-DLCTYLIPTQQTQTVA
ARTTEDTFEKGTYAFRPL----TSTDPKCTESVEFWESAFKNFS---------------------GLPPSKS
K-GGALYGIRENVSFIALYNAQTDATVDCRVVT-CTQTTTTGDAAEHSDPPANEKY----------------
-----------------------------GYALICKTMPAALPDDDSAPFTQDQWDRIISS-----------
-----LTGSSSIANPGF--GLLFILAFGMLVL---------
>C14_SAG12/1-260
-MWLPSPLAIVTTSLLLVAFSSGSDG------------------------TPEASTVQYKATLGTGPQCFDE
INAAREAAGLAEFIAATSTDQKLPEPGQEA------------------LADGKWK-DLCEYLIPMQVETLAD
QAPTNP-FSGGTYAFKKL----TDEQHSCKETVDYWKAAFKNFT---------------------GLPPSKN
D-AGELYNSQDNVSFVALYNPSANASADCRVVT-CTQTTGVASKSASTSADTGSATTKS-------------
-----------------------------GFALLCKTVPTVFANDTTAPFTQEQWDKIVSS-----------
-----LTGSTSIAAPSL--VVFGIVAFGITAL---------
>ETH_34905/1-262
MPMMLPRIGALLSTSLLVLSAPIAGGSQ----------------------QSETTTVTYTASVGDSAQCLDE
VNAVREVAGLSNFTQASDPNKLQTPGTEGL------------------QENTEWR-KLCEHLIATQKAKAPS
SSEAENPFKDGTYAFKSL----TDAQPKCKDTVDFWKAAFKNFT---------------------GLPPSKK
Q-ANGLYDKQDNVSFVALYNPSSSATADCRVVT-CTKKTSTKENELAAAEGNATSEY---------------
-----------------------------GYALICKTMPDALADENSAPFTQKQWDGIVSS-----------
-----LTGSASVAVPKL--VGIFILAVGMVAL---------
>C18_SAG51/1-259
--MLFRITALLNTPLLMVCAAALGESQ-----------------------QPSQATVKYTAKLAASVQCLNE
INTVQEAARLSHFTQATEKTQLTAPDSNDL------------------VGNSEWR-KICEHLMATQEANYQV
VTEVENPFKDGTYAFKSL----TDAQPSCNETLDYWKAAFKNFT---------------------ILSLSKS
Q-ANGLYDKQDNGSFVALYNPSSTATAECRIVT-CTKTTSSTVNQRIESEAEVTTEY---------------
-----------------------------GYALICKTMPAALADENSAPFTQQQWDGIISS-----------
-----LTGSASVAVPEL--VGIFIVALGMVTL---------
>C19_SAG50/1-242
--MLRRITALLSTSLLMLSALKPEGSQ-----------------------EATPPTVKYTAKLEDGVQCLDE
INTPREAAGLSNFKQATQSDQLSNPPGTDL------------------EQNSEWL-KICEHLIP--------
---------DGTYAFKSL----TDAQPSCNETVDYWKAAFKNFT---------------------ILPLSKS
Q-ANGLYDKQGNVSFVALYNPSSTATADYRVVT-CTKKTGTATDDHAESEAEKTPEY---------------
-----------------------------GYALICKTMPAALADENSAPFTQQQWDGIVFS-----------
-----LTGSASVAVPKL--VGIFILAVGMVAL---------
>C16_SAG53/1-258
--MLPRITALLSTLLLVLSASTPGGSQ-----------------------QSGGTTVKYTASLGNSTQCLDE
INAAREAAGLSKFAEAITNNKLPDPGSAQL------------------TEDSEWL-KLCKHLVPTKEASDQV
DSHANSPFKDGTYAFKSL----TDEKPDCKSIVGSWKAAFKNFT---------------------GLPPSQN
Q-AAGLYNNQDNVSFVALYNPQSTATADCQVAT-CTKTTSSAPSSLSDTSAATPEK----------------
-----------------------------GYALLCKTMPTAFQNAETAPFTQDQWNMITSS-----------
-----LTGSTTTAVPQL--IILVIVALGMMTL---------
>C3_SAG60/1-258
--MFRMNLATFLSVSLLWLSEKSSQ-------------------------AAAATTVKYTAKLGSSVECLGE
VNNARQAAGLANFIKATNDGDKISDPGSADL------------------TDGDWK-EICEYLVPTQPEAHSS
QAATET-FKDGTYAFKAL----TAEQPNCTETIDYWKAAYKNFT---------------------GLPPSKK
G-AGKLYENQDNVSFVALYNASSNATADCRVVT-CTQKTSAAAVSASVSSGDSGDTTKL-------------
-----------------------------GYALICKTMPTAFGNGSIAPFTQEQWDKIKYS-----------
-----LTGSASIAVPSL--VALVIVAFGITAL---------
>C4_SAG59/1-258
--MFRVNLASFLGVSLLVLSEKSSE-------------------------AAAGTTVNYTAKIGGSVECLGE
VNAAREAAGFANFIKAETEKEKITDPGSTEL------------------PEGGWK-DLCEHLIPAPPEAYNA
QTSAEA-FQDGTYAFKSL----ADADPNCKETVDYWKAAYKNFT---------------------GLPPSKS
K-DEKLYNNQDNVSFVALYNPSSNATADCRVVT-CTQTNTTTPQPDTVSRDGNTEATKK-------------
-----------------------------GYALICKTTPAAFENDASAPFTQEQWDKIRSS-----------
-----LTGSASVAAPSL--VALAIVTFGITTL---------
>ETH_35020/1-254
---MVRLSFVFLSASLLLLCDNNSA-------------------------VAGQNTVTYTAKLGGTVQCLRE
VNAARELG---HFTEATTDEKKISDPGEGEL------------------AESKWK-DLCEYLIPTPSETYGA
QKAVD-PFKDGTYAFKSL----TAEQPNCTETIDYWKAAYKSFT---------------------GLPPAKG
E-AGTLYDNQDNISFVALYNPSSSATADCRVVT-CTQKASPAALSAGVSSGGNDANTKL-------------
-----------------------------GHAMLCKTTPTAFENDSTAPFTQEQWDKIKYS-----------
-----LTGSASIAAPSL--VALAIVAFGITAV---------
>C1_SAG11/1-263
--MLSVAFASFLSASLLLLSENSSQ-------------------------AIASATVKYTAKLGTTVQCLSE
INGAREAAGLANFADAATKEEKISEPSSSEL-------------------ESEWK-KLCEYLIPPPSQEESV
QATAE-PFKDGTYAFKSL----TAEQPDCEKTVDYWKAAYKNFT---------------------GMPPPKS
E-DTSIYSKQDNVSFVALYNPIPKATADCRVVT-CTQTITAASVPAAAAAQGDGDSEADTRTKTN-------
-----------------------------GYALICKTMPAAFESDNTPPFTEEQWDKIKYS-----------
-----LTGSASIAAPSL--VALAILALGITTV---------
>C12_SAG7/1-253
--MLSLYICSASLLVLSASLLKISQ--------------------------AGQQAPTYTASLGKSNKCLSE
LNAAREAAGLPNFTEATDG-KKLSDPEQ-QL-----------------QEGSEWM-KVCKHLVPTEQKDPVA
AAGATNPFQDGTYAFKSL----TAAEPNCKETVDHWKAAFENFT---------------------GLPPSKT
E-GANLYKNQDNVSFVALYNPSSDATADCKVVT-CTKATASEAALQSDSDQSSEN-----------------
-----------------------------GYALICKTMPSAFPDDKSPPFTQDQWNKIVSS-----------
-----LTGSASTVIPGF--CALFIAVSSWIAL---------
>ETH_34955/1-255
--MLPVCIPLLFGASFLVLSASSMDGSQ-----------------------GSPPTINYTATLGKSVKCLSE
VSAVREAAGLGNFKQASDV-DKISDPKQGNL-----------------DDGSQWK-NICEYLIPDTQPVA--
ASNPENPFKEGTYAFMSL----TAAEPNCKDTVDHWKAAFKNFT---------------------GLPPSES
Q-AGNLYNNQDNVSFVALYNPSSDATADCRVVT-CTKTTTENEETQSVSEQSPEY-----------------
-----------------------------GYALICKTMPSAFPDGNSAPFTQDQWDKISSS-----------
-----LTGSASTATPGL--GAFLIVAVSMTAL---------
>C10_SAG55/1-257
--MPHWYFQRLLSASLLVLSASRWGSSQ-----------------------ETPPTIKYTASRGGSVKCLSE
INAVREAAGLPNFGEASGD-GQLSDPGTSEL-----------------GKDTEWR-KLCEYLIPTQTEPV-E
AASAAKPFEQGTYAFKSL----TTAEPNCKETVDYWKSAFKNFS---------------------GLPPSKS
Q-AGQLYNSQENVSFVALYNPASDATADCRVIT-CTKTTTPGESVVSSDPQGSKEN----------------
-----------------------------GYAIICKTIPTPFTSNDSAPFTQDQWDGIASS-----------
-----LTGSAAIAFPGF--GVFLVTLLSMTAP---------
>C11_SAG5/1-257
--MLHRNIRKLLSASLLVLSGSILGSSQ-----------------------GNQPTIKYTASRGENVICLGE
VNTAREAAGLPNFGEASGD-GQLSDPGTSEL-----------------QPDTEWR-KLCEYLIPTQTEPA-K
AASAAKPFEQGIYAFKSL----TTAEPNCKEAVDYWKSAFKNFS---------------------GLPPSKS
Q-AGQLYNSQDNVSFVALYNPSSDATADCRVIT-CTKTTTTGGSEQQSDPQESKEY----------------
-----------------------------GYGMICKTIPTAFTNNDSVPFTQDQWDRIISS-----------
-----LTGSASVAIPGF--GVFLLAVFSLTAL---------
>C13_SAG6/1-256
--MLPLRIPSVFSASIFLLSVSYLGTSQ-----------------------QSAPTIKYTASLGGGAKCLSE
VNAARGAAGLKNFAEATND-KKLSAPSD-DL-----------------ENDTEWK-KVCEHLIPTQKEPV-E
ATSGTNPFEKGTYAFKSL----TTAEPNCKEIVNYWKAAFKNFT---------------------GLPPSES
Q-AGDLYKSYNNVSFVALYNTSSNATADCQVVT-CTKTTTPGDSSIRDSPSGSQEY----------------
-----------------------------GYAMICKTMPAAFADKNSAPFTQDQWDRIISS-----------
-----LTGSASAAIPGF--GAFFIVVLSMAVL---------
>C5_SAG8/1-265
--MLHWSLPLVLCIWLLVLSASALGASP-----------------------GGGPTIKYTASLGQSVECLSE
VNAAREAAGLPNFTEASDN-NKLTDPNGTEL-----------------DDANDWK-KVCTHLIPTQAPKTMA
ASSSLKPFKDGTYAFKSL----TAAKPDCKETVDYWKAAYKNFT---------------------GLPPPKT
D-NETLYKNQDNVSFVSLYNPSSSATADCRVVT-CTQTTTSTTGGAGGGQLSTSAEDGTTKN----------
-----------------------------GYALICKTMPAVFGSDGSALFTQEQWDRIVSS-----------
-----LTGSASTAVPSF--VALAIVIFGITTLL--------
>C7_SAG57/1-262
--MFHWGLPLLLSSLFFVLSTSTLGSSP-----------------------ATGPTIKYTASLGEDVECLSE
VNAEREAAGLTNFTTASDG-TKLTAPDASEL-----------------QDNSEWK-KVCTHLIPTQETAAMA
EPSAASPFQDGTYAFKSL----TAAKPNCKETVDSWKAAFKNFT---------------------GLPPSKT
E-DENLYKNQDNVSFVALFNPSSRATADCRVVT-CTQTTTSATDDAVGSTYSGSGTTKN-------------
-----------------------------GYALICKTMPPAFGTGSSAPFTQEQWERIVLS-----------
-----LTGTASIAAPSF--VALAIVLSGITTLL--------
>C9_SAG56/1-262
--MFHWGLPLLLSSLFFVLSTSTLGSSP-----------------------ATGPTIKYTASLGEDVECLSE
VNAAREAAGLTNFTTASDG-TKLTAPDASEL-----------------QDNSEWK-KVCTHLIPTQETAAMA
EPSAASPFQDGTYAFKSL----TAAKPNCKETVDSWKAAFKNFT---------------------GLPPSKT
E-DENLYKNQDNVSFVALFNPSSRATADCRVVT-CTQTTTSATDDAVGSTYSGSGTTKN-------------
-----------------------------GYALICKTMPAAFGTGSSAPFTQEQWERIVSS-----------
-----VTGSASIAAPSF--VALAIVTLVITTLL--------
>ETH_34990/1-260
--MLQRKLPPILRISFLMLSATTLGNSQ-----------------------ETEETVTYTASLGNNVECLSD
INAAREAAGLDDFGRFSDA-ELSD-PAPEEG-----------------ELNEKWR-KFCEHVIPQTETAA--
KTSSANPFEKGTYAFKSL----TAEQPNCKETIDYWKAAYENFT---------------------GLPPSKK
E-GGTLYDDQDNVSFVAVYNPSSSATADCRVVT-CTQTNTTTTTPGPTRVQADGGSETTKK-----------
-----------------------------GYALLCKTMPTAFASDTFAPFTQAQWDKIMSS-----------
-----LTGSGSIAAPSL--IALAIVTFGIMTL---------
>C8_SAG10/1-261
--MLQRKLPPILRISFLMLSATTLGNSQ-----------------------ETEETVTYTASLGNNVECLSD
INAAREAAGLHDFGQASGD-AELSIPAPEEG-----------------ELSEKWK-KLCEYLIPQTETAA--
KTSSANPFEKGTYAFKSL----TAEQPNCKETIDYWKAAYENFT---------------------GLPPSKK
E-GGTLYDDQDNVSFVAVYNPSSSATADCRVVT-CTQTNTTTTTPGPTRVQADGGSETTKK-----------
-----------------------------GYALLCKTMPTAFASDTSAPFTQAQWDKIMSS-----------
-----LTGSGSIAAPSL--IALAIVTFGIMTL---------
>C6_SAG9/1-252
-MMLQWNLSLLLRISFLMLSATTLASSQ-----------------------ETEETVTYTASLGNSFECLSE
VNAAREAAGLANFKEMGEE-DKLSSPQPPDL-----------------EDGSQWK-KLCEHLIPKTETAA--
QSKSTNPFEAGTYAFKSL----TAEQPNCKETVAYWKAAYKNFT---------------------GLPPSRK
E-AGTLYNKQDNVSFVAVYTSY--ATADCRVVT-CTQTNTSTAGPVEVTTDGGSATTKK-------------
-----------------------------GYALLCKTMPAAFASDTSAPFTFECLSEVNAA-----------
-----REAAGLANFKEM--GEEDKLS---------------
>ETH_34985/1-248
--MLQWNLSPLLRISLLMLGATTLGSSQ------------------------ETEETVTYTVTLGNFECLSE
VNAAREAAGLANFKEMGEE-DKLSSPQPPDL-----------------EDGSQWK-KLCEHLIPKTETAA--
QSKSTNPFEAGTYAFKSL----TAEQPNCKETVAYWKAAYKNFT---------------------GLPPSRK
E-AGTLYNKQDNVSFVAVYNPSSNATADCRVVT-CTQTNTSTAGPVEVTTDGGSATTKK-------------
-----------------------------GYALLCKTMPAAGAVGQDRVFAHRFWISSSST-----------
-----PDCSCHCDIRNN--GFM-------------------
>C2_SAG61/1-258
--MLHWNLPPLLSSLLLVLTASKLGSSQ-----------------------TSAPTVKYTATLGENVVCLSE
FNAAREAAGLANFIKAPKE-NELTDPQT--------------------ELEEEWK-KVCTHLIPSEETEGAA
KSSSANPFEDGTYGFKRL----ADAEPNCKEAVDYWNAAFKNFT---------------------GLPPSKT
E-GTDLYKKQDNVSFVALYNPSSNATADCRVVT-CTQTTTSGSLPATATSGGESGTTKN-------------
-----------------------------GYALICKTMPTAFANDTSAPFTQEQWDRIKSS-----------
-----LTGSASIAAPCL--AAFLIVALGITSL---------
>ETH_00001975_SAG_familyC/1-235
---MAPIFQSAALCFMALCGLKSAHAA-----------------------GGGGGSAASPTPVAAGDDVYLA
LNLARRGRLAVRLNALTKQQ-TLVDSLLKSI--------------------PTTVGNDCGKI----------
-DSVTSQTASGFVATFTT-------EPNYKKLVQDALSAALKKM---------------------TKYPTDD
K-FNVAPWTDAEVANILHVLSSASTEVGCAVTTKCAS-----------------------------------
-----------------------------KQLLVCQMNPK-LGTG--APFSEEFFKALQSRSDSIEDMTEAD
LKTGSNSGIV--AVPSVLFAGLVAMLATAAA----------
>CDJ49674.1/1-254
--MAPIFKSAAAFCLVALCGLQSTAA---------------------------AQGTVKLLVDDAGPGSVLA
ANLARGGKISVPTKLLKEDE-SIKEGLKKAL----------------GETQNVLTGNACDSV----------
-TVKPDFVKKKFFVQFKS----EEDSKDFRKDVQGALDKGVKLL------------------KDMKTYPTDA
A-QWQTFWGNPDGANVANLLWSNSTKVGCAVGV-CVEVQASSDVPLLGT-----------------------
-----------------------------NAYLFCQLNPE-AEENK-APFDKKYYDALIARTTPLTAMTKDD
L--PSKNGATAVAVPSLLLTGLAAILATAAA----------
>CDJ45609.1/1-267
--MASFYTTIAAVCLVAFTGLQTDAG---------------------------NGVTYKWTAEEVTDDGYLS
VNLARNGNLAVHINEVKREE-KLVNSLKTTV----------------AGNQESRADSSCETL----------
-MQGKVELKDVFHKVFD-----PQEKPDYRQLLQTSLEEGLAIF-------------------KSKEYPENP
D-GWTTIWENEAFANLAYLLNSNSTAVGCVIGK-CTSTPASSTPSPPQVPGNGQREAEPQVE----------
-----------------------------KAVLFCDLDPP-ATEGK-APFDKEYFTALTARTTKLANMTEDD
LKAPTNDGTTAAAVPTIMFASLVAILTAVSV----------
>CDJ45610.1/1-258
--MASLYRAIAGVCLVAFSGLQSEAA---------------------------GGKTYKWTAEKVTDDAYLS
VKLARNGKLPVHINDVAVDE-KLVTSLTEIV-----------------EGEEEVDEPNCRKL----------
-MEAKAEIKDVFYHVVE-----SEGEPNYRQLLQASLNEGLEAF-------------------TNKEYPKSA
N-EWQQIWAKDTGANLAYLLSSNSTTVGCVLGK-CTSVQTSPPGPAGRNSETTVE-----------------
-----------------------------MTLLICDLDPP-ATKGQ-APFDEDYFTGLIARTAQLEDMTTDD
LKT-TNDGTSAAAVPAFVLSGLVAMLTAVSA----------
>CDJ45599.1/1-258
--MTSFYKTITAVCLVASSGLQSVAG---------------------------SDPTYRWAAEDVTADVCMS
VNLARNGKLPVHINEVAKDD-DLVTSLKNTI------------------ENKGSDATSCAKF----------
-MEGKETLKDVFHSALS-----SPDERNYPQLLQTSLDEGLKVF-------------------KTKAYPQSD
S-EWQKTWEDAEFANLAYLLSSNSTKVGCVIGK-CIKETVGPTRNGEGQAAPEIE-----------------
-----------------------------MTVLFCDLDPA-ATKNK-APFDEDYFTGLIARTAKLASMTEDD
LKTPSNDAAGTVAVSSIVFAGLVTMLTAVAA----------
>CDJ45601.1/1-261
---MASFYKTLAVCLMAFSGLQSVAG---------------------------SDKTYTWTAEGVTADAYLS
VKLARNGKLPVHISDVAKDD-QLVATLKTTI----------------EGTEDGRAVQNCRQL----------
-IESKETLKDLFYRVLEPT---AKGERDYRQLLQASLDEGLEAF-------------------KPKEYPKTT
A-KWQELWTNPDFANLAYLLSSNSTKVGCVIGT-CTGEQTLPPDPPSEEGETTVE-----------------
-----------------------------MELLICDLDPP-ATKNQ-APFDEEYFTGLIERTAKLASMTEDD
LKAPTNDGTAAAAVPTIMFAGLVAMLTAISA----------
>CDJ45648.1/1-282
--MAPFYGTAAAVCLVALSGIRGVAAQ-----------------------QDAGQTTYTLKVQEVTEDAYLA
VNLARNGNLPVHIKEVTEEK-NLVSKLKEVV---------TQVEAVEAEPDVDEPSESCKTL----------
--INSEHFNDAFRHAFEYPTG-DGATPNYRQTLQEALNAGLNLF--------------------QNKYPEDT
E-AWTTIWSKDAGASLGYLLGSNSTQIGCVIGR-CTKVTTQGEQKRSSVGKAARVDNPVETPTN--------
-----------------------------KAVLLCQLEPP-AAKDT-APFDEAYFTGLIARTTELANMTEED
LKAPTNDGTAVAAVPTILFAGLLAMLTAISA----------
>CDJ54044.1/1-259
--MVSFCTTAAAVCLVALSGLQPGVA---------------------------GSTTYKFTVESVTEDAYLA
ANLARNGKLRVHVNEVATEQ-NLVTALKAKL-----------------QQDDALTGGPCDQM----------
--KVNSVLKDMFYQSFDYP---DSTTPDYRQLLQDALKAGLDVF-------------------KDSKYPQTD
T-AWGDVWGQDAGASLGYLLGSNSTQIGCVIGK-CTTVEPNEEEPTSPIETPTE------------------
-----------------------------KAMLFCELSPA-PVKGK-APFDEEYFSGLIARTTLLKDMTEDD
LKAPAENSDASAVVPTTLIAGFAAMSAAVSV----------
>CDJ45603.1/1-258
--MTSFYKTITAVCLVASSGLQSVAG---------------------------SSATYKWTAEDVTAEAYLS
VNLARNGKLPVHINEVATDT-QLVDSLKEIV----------------ADSEDTRTGQTCNEL----------
--IKSKELKDLFYSVVK-----SQGEPDYRQLLQASLDEGLKVF-------------------ESSGYPSTG
D-GWTTIWQDKNFANLAYLLNSNSTKVGCVIGK-CTAVQSPPQ-GPTGRETGNQAE----------------
-----------------------------MAVLLCDLDPP-ATKNQ-APFDEDYFTGLIARKAKLTDMTTDD
LKA-TNDGTAAAAVPTIMFAGLVAMLTAVSA----------
>CDJ45653.1/1-259
--MVVFGKTAATACLVALSGLQSAAA---------------------------GPPTYKFTVENVTEEAYLA
ANLARNGKLLVQVNEVAREQ-SLENNLTGKL-----------------QEGDAITEGPCEQM----------
--QINTKLKNMFHQRFDYP---SSTTPDYRQVLQDALKAGLAVF-------------------TDNKYPEND
T-AWEGIWDNDAGASLGYLLGSNSTQIGCVIGK-CTTVQPNDDEPSSSTETPTE------------------
-----------------------------KAVLFCELSPA-ALEDK-APFDEEYFNGLIARTALLKAMTEDD
LKAPAENGTVGAVVPAIVIAGFASMLTAVSA----------
>CDJ54043.1/1-258
---MACFKTAAAICLVALSGLRSEAT---------------------------VTITHKLTVEEVTEDAYLV
VNLARNGKLPVHINPVETSD-SLVSSVQGKI----------------NEAGKQPAEGGCESV----------
--QISADLKNMFFHAFENA---PETTPDYSQVLQDALTAGLSAF-------------------TEKRYPKTS
E-EWKTIWAKEAGASLGHLLGSNSTQIGCAVGR-CTEKKTIDEPESVEETKKN-------------------
-----------------------------KAVLFCELSPA-TTKET-APFEEEYFNGLIARTAQLSEMTADD
LKAPSNNGTGAALFPTILIYGLVLMLTAVSA----------
>CDJ54291.1/1-274
--MASLYKATAAICLIALCGLKSEAT---------------------------DAPKYKFTAEVVNEEAYVA
VNLVRNGKLPVHIKEVAKDA-VLAEALKKKI-----------------ETDGQATENTCKSL----------
---ITSNLKTIFHHIFD-----YQATPDYRKLLQNALDEGLTVF-------------------KDKKTVNPG
N-EWEQIWETDAGASLAHLLGSNSTTIACVIGK-CSKIESAGTGGAGGGSGGRMITHLREGRSQADGGTSTE
-----------------------------KAALFCELSPA-AKVNK-APFSEEYYGGLIARTASLKEMTEDD
LKAPSNDGVAPGAIPAVLIAGFAALLAAASA----------
>CDJ45606.1/1-259
--MISFYKKITAVCLVASAGFHSVAG---------------------------GTTTYKWTAEDVTDDAYLS
VKLARNGRLPVHINDIATDG-ELVTSLKKII-----------------GNEEGSSETTCQEL----------
-IESKVKREDIFYSVVS-----SQGEPDYRQSLQTSLEEGFKAF-------------------EPKKYPKTA
D-EWQKIWGNKAGANLAYLLSSNSMKVGCIIGK-CTAVQTGSQGGARRQAKTQPE-----------------
-----------------------------IAVLLCDLQPA-ATKYQ-APFDGEYFAGLVARTAKLADMTATD
LKAPTNDGSAQAAIPSIVFAALAAVVTAISA----------
>CDJ45600.1/1-259
--MNSFCKTITAVCLVASSGLQSAAG---------------------------ASATYKWTAEDVTADACLS
VNLARNGKLPVHINEVAKDE-AVVTSLKNTV-----------------ESKSGTATTSCEAL----------
-MEGKEKMKSVFHYVLE-----SQDEPDYSQLLQTSLDKGLKVF-------------------ENKEYPQTD
S-AWQQTWQNTDFANLAYLLNSNSTKVGCVIGT-CTKEQDAASPGITREKQTEVV-----------------
-----------------------------ATVFLCDLDPA-ATKDK-APFDQEYFTGLIARTAKLTNMTADD
LKASTNDGTAAAAVPTVAIAGLLAVMTAVSA----------
>CDJ54289.1/1-269
--MAPLYRAAGAICLAALCGLKSEAL---------------------------QSTTYKFTAEEVTDEAYVA
VNLVRNGKLPVHIEGVARDA-GLATSLKAKI-----------------ETDEDVAENTCKPL----------
---EIPKLKTMFYHIFD-----SQTAPDYRQLLQDALDEGLEVF-------------------KEKKGANTG
N-AWKEIWATHAGASLAHLLGSNSTAIACVIGK-CTTVESDGGGGGGRMSTHLREGRSQPGGDASTE-----
-----------------------------KAALFCELSPA-AKADE-APFSEEYYDGLIARTDLLKHMTEDD
LKAPSNDGIAPVALPAVLIAGFVAMLTAPFL----------
>CDJ54293.1/1-280
--MASLYRTAAAICLAALCGLKSEAM---------------------------EDPKYKFTAAEVTEDAYVT
VKLVRNGQLPVHVKEVARDE-KLATTLKESI-----------------EANEELAKTTCKSS----------
---EIQNLKTMFHYIFD-----YDANPDYRKLLQDALDKGLTVF-------------------KEKKSANAE
N-AWVEIWKDDAGANLAYLLGSNSTAIACVIGK-CTKVEAGSSGGDGEGGAGGGGGGGRISTHLREGRSQQN
DETSAE-----------------------KAALFCELSPA-AQADE-APFTEEYYNGLIARTASLKEMTEDD
LKAPSNDGVAPGAIPAVLIAGFLAMLTAVAA----------
>CDJ45646.1/1-292
--MAPFYGTAAAVCLVALSGIRGVAAQ----------------------QDSPQQTTYKLKAQEVTEDAYLA
VNLARNGGLPVRIKEVTENK-NLVSTLTGKI------NAEGSQSPGGGRTDDQPLEKLKTKKPYSTLPD---
--PSGVQKE-MFHQAFEYPTG-TGATPDYRQTLEEALKAGLDLF--------------------SKKYPGDT
Q-AWEEIWKQDAGASLGYLLGSNSTQIGCAIGR-CTKVTTQTGPTRSIMEKTVDSNEAVEELTN--------
-----------------------------KAVLLCQLEPP-ATKNT-APFDEAYFTGLIARTTELANMTEED
LKAPTNDGTAVAAVPTILFAGLLAMLTAISA----------
>CDJ45647.1/1-303
--MAPFYGTAAAVGLVALSGIRAVAAQ----------------------QDPQQQITYKLTLENVTEDAYLA
VNLARNGNLPVHIKEVAEDK-NLVSKLEGVV---------TGVGAVEAGPDGEEPSESCKTL----------
--INSEHFDEVFRQAFEYPAG-DGATPNYRQTLQEALKGGLALFREFLTITFALCFVFCTYLLQSNQYPVDE
T-AWGKIWEKDAGASLGYLLGSNSTQVGCVIGR-CTKVTTPGEANRSAVEKTVKSGDPVETPTS--------
-----------------------------KAVLLCQLEPA-ADRNT-APFDEDYFVGLIARKTELANMTEED
LKAPANDGTAAAAVPTILFAGLVAMLAGMSA----------
>CDJ45634.1/1-279
--MASLYKTAAAVCLMALCGLRAEAA---------------------------GQTTYKFRPLKVDDAAYFA
ANLVRNGKLPVHVSEVARDD-NIVSTLNEKV-----------VQDEIVKQTEEANEDTCEEL----------
--IETLSLKEIFHLSFDYTD-----SPNYRELLQKALDAGLQVFNQISALHLCCVVLTCLSFFKRKEYPS--
--QWGDIWEVEAGANLAYLLGSNSTKIGCVIGE-CVTVASGGEKALPSDETSTG------------------
-----------------------------KAALFCKLSPE-VEKGS-APFDEEYFTGLVSRTAKLTEMAEED
LKAPSNDGTAAAALPTILAAILVAMLTALSA----------
>CDJ45622.1/1-256
--MACFYRTAAAVCLVALCGLRSVAAG--------------------------KTTTYEFTAVDVNEDAYVA
ANLVRNGKLAVHISEVTKNA-TLVSDLKHKV-----------------EQASGEPLESCDGL----------
--IDTSNPIGIFNHTSEYAE-----SPNYRTMLQAALDKGLEVF-------------------KAKGYQN--
--KWKEIWGDADGANLAYLLGSNSTSMGCVIGT-CSKVVTTTDQRSETPPEVTPE-----------------
-----------------------------KTVLLCELSPA-AEKEK-APFDEEYFNELVARTARLAEMTEED
LKAPSNDGTAAAAIPTTLAAGLVAMLTAVSS----------
>CDJ45636.1/1-268
--MASVYKTAAAVCFVALYGLQSEAAG--------------------------TTISHKFIPIAVEDAGYVA
ANLARNGKLPVHINAVAKDD-NLVSTLTGTV--------KSKNVTETVEDAEATIDETCSSL----------
--VKEGELKDIFHYTFEYNNV-SKSSPNYRELLQKALDAGLEIF-------------------KKTKDQN--
--KWEKIWEDEAGASLAYLLGANSTTIGCVIGQ-CIAAKTADDGGQSVPEGATG------------------
-----------------------------KAVLFCELNPA-AKKNQ-APFDDEYFEGLIARTAKLADMTEED
LKAPSNDGTAAAAVPTILAAGLVAVLTAISA----------
>CDJ45626.1/1-261
--MASLYKTAAAVCLVALYGLQSEAAD--------------------------KTIAYKFKALNVDDDAYMA
ANLVRNGRLAVHISEVAKDE-SLVTGLQKKV-----------EPNKDLEQRDVTPEDSCKKV----------
--MENAGLKDIFHHAFTYKA-----SNNYRELFQEALDAGLKVF-------------------KPKGYQG--
--NWEEIWTDDDGANLAYLLGSNSTKMGCVIGQ-CIKVETDNTGGRISTEEQTG------------------
-----------------------------EDFLFCELSPA-AEENK-APFDEEYFKGLITRTAKLAEMTEED
LKASTNDGTAATAVPTILAASLVAMVTAISV----------
>CDJ45612.1/1-272
--MAPLYKTATAICLVALSGIRSAAV---------------------------ASEVYKFEEVQVDDAAYLA
ANLTRNGKLPVHIEEVTKDE-GLVSSLQEKV----------KKAQTPVVQEREVTKESCEKL----------
-MVASNLKDTTFHYTFEYKD-----PPNYSELLQEALKAGLEVF--------------------GNKYPS--
--EWTSIWTADAGASLAYLLWSKSTKIGCVIGK-CTKGAAPDDGVLGSKEGGAEGRVSTGEASAV-------
-----------------------------PAVLFCQLDPA-PTKNQ-APFDEEYFTGLIARTARLEDMTTDD
LKAPTNDDTAAAALPTIMFAGLAAMIAAVYA----------
>CDJ45642.1/1-261
--MASLCKTAAAVCLVALYGLQSDAAG--------------------------KTTTYTFTPEVVDEAGYLA
ANLVRNGKLPVHISTVTKSE-TIVSSLKTTV-----------GSKTASKAGEDLSDTTCSGL----------
--MEGADLKDIFNHVFDYAN-----GPNYPDLLQTALNKGLEAF-------------------KKTDYQN--
--QWEKIWQDDAGANLAYLLGANSTTIGCVIGK-CTTETTEGSGERSSSPKLTG------------------
-----------------------------KAVLFCELKPP-AEKGK-APFDGEYYDGLIARTAKLADMTEED
LKASSNDGTAAAAVPTILAAGFVAMLTAIGA----------
>CDJ45641.1/1-260
--MASLFRTAAAVCLVALNGLQSQAT---------------------------TTITYKFTPVAVDDAAYLA
ANLVRNGQLPVHINEVTKGN-SLVSALEQEV-----------KSKTNEKQEAEATDPTCSEL----------
--VKPEGLKDIFHYTFAYQE-----KPNYRELLQEALNAGLTVF-------------------KNAEYQN--
--QWDTIWGVDAGGSLAYLLGANSTTIGCIIGE-CTTLKSGGGDRQIQTESKTG------------------
-----------------------------KAVLFCELDPE-TEKNK-APFDDEYFKGLIARTALLADMTEED
LKAPTNGSTAVAAVPTILAAGLVVTLTAVFA----------
>CDJ45625.1/1-262
--MASFYKSAAAVCLVALFGLQSVAAD--------------------------PQTTYKFRAIAVNDDAYVA
ANLVRNGKLAVHIGEVAMDE-SLVAGLQKKV-----------APSTGLTQQDGTPKDSCNKL----------
--MEESGLKSIFHYASSSEE-----TYNYRELFQAALDAGITVF-------------------KEKGYQN--
--KWGEIWGIDAGASLAYLLGANSTKIGCVIGE-CIQVQTDTVEDRPSTTENSTG-----------------
-----------------------------NAFLFCQLDPE-AETGQ-PPFDEEYFDGLIARTDKLAGMTEED
LKAPSNDGTAAAAVPTIIAAGFLAILAAISA----------
>CDJ45628.1/1-260
--MAPFYKAAAAVCLVAVYGLQSEATG--------------------------PTTTYEFKAVDVDKEAYVA
ANLVRNGKLAVHINEVAKDD-SLVSGLKEKV------------EPKNAAKGGAQTVDSCDAL----------
--IKASNLAGIFNHTSEYVE-----SPNYRTLLQAALDAGLGVF-------------------KAKGYQN--
--KWNEIWEDASGANLAYLLGSNSTSIGCVIGT-CNKVVTPEERSPVSPQVSPE------------------
-----------------------------KTVLFCILNPA-AENGK-APFDEEYFNELVARTAKLAEMTEDD
LKAPSNDGTAAAAIPTVLAAGFVSMLAALSA----------
>CDJ45631.1/1-271
--MAPLYKTAAAVCLVALHGLQVQAAQ--------------------------TTIKYKFKPVVTDDAAYFA
VNLVRNGKLPVRISEVAKEN-NLVSTLTEKV-----QSKEKEKTFSGEPEEAVTIDETCSEL----------
--VEPNGLKDIFHYTFEYEEGVSQKSPNYRELLQAALDEGLKVF-------------------TDSQNQN--
--QWETIWQDDDGANLAYLLGANSTAIGCVIGQ-CTTEKSTTPGGRSTATPTG-------------------
-----------------------------KAVLFCELKPA-AEKSK-APFDEEYYDGLIARTDKLASMTEED
LKAPSNDATATAAIPTILSAGVVAMLTVASA----------
>CDJ45638.1/1-266
--MASLCKTAAAVCLAAVYGLQSEASD--------------------------TKITYKFKPVVVNDAGYLA
ANLVRNGKLAVHISDVAKSE-SIVSALTSTV-----------QSQTNEIVENAVSDSACAAL----------
--MDNTKLKDIFHYTFEYTDDVSQSSPNYRELLQKALNAGLEVF-------------------KKTEYQN--
--DWDKIWKDDAGASLAYLLGANSTTIGCVIGQ-CTTRTSAVNARQSGDESTTG------------------
-----------------------------SAVLFCELSPA-ALKGK-APFDDEYLDALLARTAKLADMTEED
LKANTNDGTAATAVPTILAAGLVAMLTALSV----------
>CDJ45633.1/1-269
--MASLYKTAAAVCLVALHGLQSEAAQ--------------------------TKIKYKFKPVVVDDAAYFA
ANLVRNGKLPVHISEVAKDN-GLVSTLTAEV--------QSKENEQTFPEEPVTIDDTCSVL----------
--VEPDGLKDIFHYTFEYTDNNSKSSPNYRELLQGALDAGLKVF-------------------TKTDYQN--
--QWQNIWQDDAGGSLAYLLGANSTTIGCVIGE-CTTEKSGGDNAKISTATATG------------------
-----------------------------KAVLFCELKPE-AEKGT-APFDEEYFSGLIVRTAKLADMTEDD
LKAPSNVGTAAAAVPTILAACLVATLTAASA----------
>CDJ45630.1/1-269
--MASLYRTAAAVCLVGLYGLQSEAAG--------------------------TTITYKFTPIVVDDAGYVA
ANLVRNGKLPVHISAVAKDD-NLVSTLTETV--------KTKESKVPVENERDTIDKTCSVL----------
--VEPEGLKDIFHYTFEYNDSASKSSPNYRELLQKALEAGLEIF-------------------KNAEYQN--
--NWGKIWNDDAGGSLAYLLGANSTTIGCVIGQ-CTTEKSTNPGGRSSTATPTG------------------
-----------------------------NAVLFCTLKPA-AQKGE-APFDDEYFTGLIARTAKLADMTEED
LKAPTNDGTAAAAVPTLLAAGLVAVLTALPA----------
>CDJ45613.1/1-273
--MAPLHQIAAAVCLVAFSGLKPASA---------------------------ASQVYKFEAVQVDDAAYLA
ANLARNGKLPVHIEEVTKDE-GLVSSVQKTV---------TTTETTVPQGREAIDKESCEAL----------
--IKASTLKDIFHYTFEYKE-----SPNYRELLQAALEAGLKVF-------------------DNNKYPS--
--DWKTVWANDAGGSLAYLLWSKSTNIGCVIGK-CTKTAASADGMGDSKQRDDSGRISSEATQTT-------
-----------------------------PAVLFCQLDPA-PTKDQ-APFDEEYFTGLITRTAKLADMTADD
LKAPTNDAAAAAALPPILSAGLIAMLAAVSV----------
>CDJ45614.1/1-275
--MAPLYKAAAAVCLAALAGLQSEAA---------------------------QPPTYKYEAVKVDDAAYVA
ANLARNGKLAVHITEVTKDE-DLVTSLGKKL----------LGTSGGVQAKSVVTSSSCSGL----------
--IEALKLENMFRHSFEYQD-----NPNYRELFQAALDDGLQLF--------------------KSKYPS--
--NWETIWQNTAGANLAYLLGSTSTKIACVVGK-CTKAAASGDGNGDNNGESAKQVAAGGTNSEGTETK---
-----------------------------EAVLFCELDPA-ATRNE-APFNEEYFNALISRTDKLTSMTADD
LKAPANNAPVASPVLAVLMAGLVAMLAAVSA----------
>CDJ45618.1/1-260
---MVLYKTAAAVCLVALYGLHSEAGT--------------------------VTTTYKFKAVNVEDDAYFA
AKLVRNGKLAVHISEVSKDE-DLISELQEKV-----------APSADLEQQTGTSEVSCNKL----------
--MEDSGLKSIFHHAFSNVG-----SYNYHELFQAALDAGITVF-------------------KDKGYQN--
--KWNEIWGDADGANLAYLLGANSTKIGCVIGE-CIKVQTQEDDEPPTTENPTG------------------
-----------------------------DAFLFCQLSPA-ADKNK-APFDEDYFNALTARTAKLAAMTEED
LKAPSNGASATAAIPTILVASLVAMLTAVPA----------
>CDJ45621.1/1-258
---MAFCKTAAAVCLVALYGLQSEAAS--------------------------PQTTYKFKAVEVTDDAYIA
ANLVRNGKLEVHISEVSKDT-NLVPGLQKEV------------VASASVEQPEGTTESCKKL----------
--MEQSGLKGIFHHAFSYKE-----KNDYRELFQAALDAGIAVF-------------------KEKGYQN--
--KWDEIWASDAGASLAYLLGANSTKIGCVIGE-CIQVQTQDEGEPSSEESTG-------------------
-----------------------------NAFLFCDLSPA-VDKSK-APFDEEYFNVLVARTAKLAEMTEED
LKAPSNDGTAAGAFPTILVAGLVAMLTAAFA----------
>CDJ45643.1/1-269
--MATFYKTAAAVCLVALSGLQSEAA----------------------------QTTYKFKVANVDDSVYLA
ANLVRNGRLPVHISEVAPDS-NLVSTVQGKV-----------QACTASKQPSRVTMEACEAL----------
--MKASDLRDIFYHTFDYTE-----SPDYRELMQAALDEGLKVF-------------------KKQNYGT--
--DWQTIWASEAGANLAYLLGSNSTKIGCVIGE-CTEEASRTLPGAAKRGVAALSTDLGEAEAK--------
-----------------------------KAVLFCALSPE-AQKNT-APFDEEYFTALISRTALLANMTQDD
LKVPTNDGIAAAAVPSILATSLVAMLTALSA----------
>CDJ45640.1/1-260
--MASLYKTALAVCLLGHYGLQTEAA---------------------------ATITYKFTPVDVDDAGYLA
ANLVRNGKLPVHISTVEKAE-SIVTALTNKV-----------KSRTATKNESDVSDGACDEL----------
--VKQDEVKDIFHYTFDYEE-----GLDYSKLLQKALDAGLEVF-------------------KETQNQN--
--KWETIWQDGDGANLAYLLGANSTTIGCVIGQ-CTTKTNQAPSRETPDGSTTG------------------
-----------------------------KAVLFCELKPA-ADKGK-APFDDEYFNGLIARTAKLADMTEED
LKAPSNDGTAAAAAPTILAAGFVAVLSALSV----------
>CDJ45623.1/1-260
---MVFYKTAAAVCLVALYGLQSDAAG--------------------------KTTTYKFKAVDVDDEAYVA
ARLVRNGKLAVHISEVAKDA-DLVSGLQKKV-----------APTAAQGKQSGTSTESCKKV----------
--MEESALKDIFHRAFTYKE-----SNNYRELFQKALDAGIAVF-------------------KENGYQN--
--KWEEIWESDDGASLAYLLGSNSTKIGCVVGQ-CIKVETDTTDDSDPTEESTG------------------
-----------------------------DDVLFCELSPA-AKKNE-APFDEDYFNGLIARTAQIAQMTEED
LQSSSNDGTAAAAVPTTLAAGVVAMLTAVSV----------
>CDJ45637.1/1-259
--MASFYRTTAAVCLVALYVLRSEAK---------------------------DQTTYKFKAFNVDDTCYLA
ANLARNGSLPVHINEVARGE-SLVSTLKTKV-----------ESQENVIEEAAVSDHSCDAL----------
--VKKEGLKDIFHYTFPQQE-----NPNYRELLQAALDAGLAVF-------------------TDTKHQN--
--NWQQIWAVDAGASLAYLLGANSTTIGCVIGQ-CTAATSVVGGGRSAATPTG-------------------
-----------------------------KAVLFCELNPA-AQKDQ-APFDEEYYDGLIARTAKLVSMTEED
LKAASNDATAATAIPTILSAGVIAMLTVVSA----------
