# Supplementary material for: The structure of a major surface antigen SAG19 from Eimeria tenella unifies the Eimeria SAG family
Source: Commun Biol. 2021 Mar 19;4:376. doi: 10.1038/s42003-021-01904-w (PMC7979774; doi:10.1038/s42003-021-01904-w)
Supplement: Supplementary file 6 — Supplementary Data 4 [file 42003_2021_1904_MOESM6_ESM.txt]

>ETH_00001975_SAG_familyC/1-235
MAPIFQSA-ALCFMALCGLKSAHAAGGGG-GSAASPTPVAAGD-------DVYLALNLARRGRLAVRLNALT
KQ--QTLVDSLLKSIPTTVGN---------------DCGKI-------DS-VTSQTASGFVATFT--TE---
--PNYKKLVQDALSAALK---------------------KMTKYPTDDKFNVAPWTDAEVANILHVLSSAST
EVGCAVTTKC----------------------------------------ASKQLLVCQMNPKLG-TGAPFS
EEFFKALQSRSDSIEDMTEADLKTGSNSG--IVAVPSVLFAGLVAMLATAAA
>CDJ49674.1/1-254
MAPIFKSAAAFCLVALCGLQSTAAAQGT-----VKLLVDDAGP-------GSVLAANLARGGKISVPTKLLK
ED--ESIKEGLKKALGETQNV-----------LTGNACDSV-------TVKPDFVKKKFFVQFKSEEDS---
--KDFRKDVQGALDKGVKLLK------------------DMKTYPTDAAQWQTFWGNPDGANVANLLWSNST
KVGCAVGVCVEVQASS-----------------------------DVPLLGTNAYLFCQLNPEAEENKAPFD
KKYYDALIARTTPLTAMTKDDLPS-KNGA-TAVAVPSLLLTGLAAILATAAA
>CDJ45609.1/1-267
MASFYTTIAAVCLVAFTGLQTDAGN-----GVTYKWTAEEVTD-------DGYLSVNLARNGNLAVHINEVK
RE--EKLVNSLKTTVAGNQESRAD-----------SSCETL------MQGKVELKD--VFHKVFD--PQ---
EKPDYRQLLQTSLEEGLAIFKS-------------------KEYPENPDGWTTIWENEAFANLAYLLNSNST
AVGCVIGKCTSTPASSTPSPPQV-PGNG---------------QREAEPQVEKAVLFCDLDPPATEGKAPFD
KEYFTALTARTTKLANMTEDDLKAPTNDGTTAAAVPTIMFASLVAILTAVSV
>CDJ45610.1/1-258
MASLYRAIAGVCLVAFSGLQSEAAG-----GKTYKWTAEKVTD-------DAYLSVKLARNGKLPVHINDVA
VD--EKLVTSLTEIVEGEEEV-DE-----------PNCRKL------MEAKAEIKD--VFYHVVE--SE---
GEPNYRQLLQASLNEGLEAFTN-------------------KEYPKSANEWQQIWAKDTGANLAYLLSSNST
TVGCVLGKCTSVQTS-------P-PGPA---------------GRNSETTVEMTLLICDLDPPATKGQAPFD
EDYFTGLIARTAQLEDMTTDDLKT-TNDGTSAAAVPAFVLSGLVAMLTAVSA
>CDJ45599.1/1-258
MTSFYKTITAVCLVASSGLQSVAGS-----DPTYRWAAEDVTA-------DVCMSVNLARNGKLPVHINEVA
KD--DDLVTSLKNTIEN-K-GSDA-----------TSCAKF------MEGKETLKD--VFHSALS--SP---
DERNYPQLLQTSLDEGLKVFKT-------------------KAYPQSDSEWQKTWEDAEFANLAYLLSSNST
KVGCVIGKCIKETVG-------P-TRNG---------------EGQAAPEIEMTVLFCDLDPAATKNKAPFD
EDYFTGLIARTAKLASMTEDDLKTPSNDAAGTVAVSSIVFAGLVTMLTAVAA
>CDJ45601.1/1-261
MASFYKTL-AVCLMAFSGLQSVAGS-----DKTYTWTAEGVTA-------DAYLSVKLARNGKLPVHISDVA
KD--DQLVATLKTTIEGTEDGRAV-----------QNCRQL------IESKETLKD--LFYRVLEPTAK---
GERDYRQLLQASLDEGLEAFKP-------------------KEYPKTTAKWQELWTNPDFANLAYLLSSNST
KVGCVIGTCTGEQTL-------P-PDPP---------------SEEGETTVEMELLICDLDPPATKNQAPFD
EEYFTGLIERTAKLASMTEDDLKAPTNDGTAAAAVPTIMFAGLVAMLTAISA
>CDJ45648.1/1-282
MAPFYGTAAAVCLVALSGIRGVAAQQDAG-QTTYTLKVQEVTE-------DAYLAVNLARNGNLPVHIKEVT
EE--KNLVSKLKEVVTQVEAVEAEP----DVDEPSESCKTL-------INSEHFND--AFRHAFEYPTG-DG
ATPNYRQTLQEALNAGLNLFQ--------------------NKYPEDTEAWTTIWSKDAGASLGYLLGSNST
QIGCVIGRCTKVTTQGEQK--------------RSSVGKAARVDNPVETPTNKAVLLCQLEPPAAKDTAPFD
EAYFTGLIARTTELANMTEEDLKAPTNDGTAVAAVPTILFAGLLAMLTAISA
>CDJ54044.1/1-259
MVSFCTTAAAVCLVALSGLQPGVA-G----STTYKFTVESVTE-------DAYLAANLARNGKLRVHVNEVA
TE--QNLVTALKAKLQQD-DALTG-----------GPCDQM-------KVNSVLKD--MFYQSFDYPDS---
TTPDYRQLLQDALKAGLDVFKD-------------------SKYPQTDTAWGDVWGQDAGASLGYLLGSNST
QIGCVIGKCTTVEPNEEEP------------------------TSPIETPTEKAMLFCELSPAPVKGKAPFD
EEYFSGLIARTTLLKDMTEDDLKAPAENSDASAVVPTTLIAGFAAMSAAVSV
>CDJ45603.1/1-258
MTSFYKTITAVCLVASSGLQSVAGS-----SATYKWTAEDVTA-------EAYLSVNLARNGKLPVHINEVA
TD--TQLVDSLKEIVADSEDTRTG-----------QTCNEL------IKSKE-LKD--LFYSVVK--SQ---
GEPDYRQLLQASLDEGLKVFES-------------------SGYPSTGDGWTTIWQDKNFANLAYLLNSNST
KVGCVIGKCTAVQSP-------P-QGPT---------------GRETGNQAEMAVLLCDLDPPATKNQAPFD
EDYFTGLIARKAKLTDMTTDDLKA-TNDGTAAAAVPTIMFAGLVAMLTAVSA
>CDJ45653.1/1-259
MVVFGKTAATACLVALSGLQSAAA-G----PPTYKFTVENVTE-------EAYLAANLARNGKLLVQVNEVA
RE--QSLENNLTGKLQEG-DAITE-----------GPCEQM-------QINTKLKN--MFHQRFDYPSS---
TTPDYRQVLQDALKAGLAVFTD-------------------NKYPENDTAWEGIWDNDAGASLGYLLGSNST
QIGCVIGKCTTVQPNDDEP------------------------SSSTETPTEKAVLFCELSPAALEDKAPFD
EEYFNGLIARTALLKAMTEDDLKAPAENGTVGAVVPAIVIAGFASMLTAVSA
>CDJ54043.1/1-258
-MACFKTAAAICLVALSGLRSEAT-V----TITHKLTVEEVTE-------DAYLVVNLARNGKLPVHINPVE
TS--DSLVSSVQGKINEAGKQPAE-----------GGCESV-------QISADLKN--MFFHAFENAPE---
TTPDYSQVLQDALTAGLSAFTE-------------------KRYPKTSEEWKTIWAKEAGASLGHLLGSNST
QIGCAVGRCTEKKT-IDEP------------------------ESVEETKKNKAVLFCELSPATTKETAPFE
EEYFNGLIARTAQLSEMTADDLKAPSNNGTGAALFPTILIYGLVLMLTAVSA
>CDJ54291.1/1-274
MASLYKATAAICLIALCGLKSEATD-----APKYKFTAEVVNE-------EAYVAVNLVRNGKLPVHIKEVA
KD--AVLAEALKKKIETD-GQATE-----------NTCKSL--------ITSNLKT--IFHHIFDYQ-----
ATPDYRKLLQNALDEGLTVFKD-------------------KKTVNPGNEWEQIWETDAGASLAHLLGSNST
TIACVIGKCSKIESAGTGG------AGGGSGGRMITHLREGRSQADGGTSTEKAALFCELSPAAKVNKAPFS
EEYYGGLIARTASLKEMTEDDLKAPSNDGVAPGAIPAVLIAGFAALLAAASA
>CDJ45606.1/1-259
MISFYKKITAVCLVASAGFHSVAGG-----TTTYKWTAEDVTD-------DAYLSVKLARNGRLPVHINDIA
TD--GELVTSLKKIIGN-EEGSSE-----------TTCQEL------IESKVKRED--IFYSVVS--SQ---
GEPDYRQSLQTSLEEGFKAFEP-------------------KKYPKTADEWQKIWGNKAGANLAYLLSSNSM
KVGCIIGKCTAVQTG-------S-QGGA---------------RRQAKTQPEIAVLLCDLQPAATKYQAPFD
GEYFAGLVARTAKLADMTATDLKAPTNDGSAQAAIPSIVFAALAAVVTAISA
>CDJ45600.1/1-259
MNSFCKTITAVCLVASSGLQSAAGA-----SATYKWTAEDVTA-------DACLSVNLARNGKLPVHINEVA
KD--EAVVTSLKNTVES-KSGTAT-----------TSCEAL------MEGKEKMKS--VFHYVLE--SQ---
DEPDYSQLLQTSLDKGLKVFEN-------------------KEYPQTDSAWQQTWQNTDFANLAYLLNSNST
KVGCVIGTCTKEQDA-------A-SPGI---------------TREKQTEVVATVFLCDLDPAATKDKAPFD
QEYFTGLIARTAKLTNMTADDLKASTNDGTAAAAVPTVAIAGLLAVMTAVSA
>CDJ54289.1/1-269
MAPLYRAAGAICLAALCGLKSEALQ-----STTYKFTAEEVTD-------EAYVAVNLVRNGKLPVHIEGVA
RD--AGLATSLKAKIETD-EDVAE-----------NTCKPL--------EIPKLKT--MFYHIFDSQ-----
TAPDYRQLLQDALDEGLEVFKE-------------------KKGANTGNAWKEIWATHAGASLAHLLGSNST
AIACVIGKCTTVESDG-----------GGGGGRMSTHLREGRSQPGGDASTEKAALFCELSPAAKADEAPFS
EEYYDGLIARTDLLKHMTEDDLKAPSNDGIAPVALPAVLIAGFVAMLTAPFL
>CDJ54293.1/1-280
MASLYRTAAAICLAALCGLKSEAME-----DPKYKFTAAEVTE-------DAYVTVKLVRNGQLPVHVKEVA
RD--EKLATTLKESIEAN-EELAK-----------TTCKSS--------EIQNLKT--MFHYIFDYD-----
ANPDYRKLLQDALDKGLTVFKE-------------------KKSANAENAWVEIWKDDAGANLAYLLGSNST
AIACVIGKCTKVEAGSSGGDGEGGAGGGGGGGRISTHLREGRSQQNDETSAEKAALFCELSPAAQADEAPFT
EEYYNGLIARTASLKEMTEDDLKAPSNDGVAPGAIPAVLIAGFLAMLTAVAA
>CDJ45646.1/1-292
MAPFYGTAAAVCLVALSGIRGVAAQQDSPQQTTYKLKAQEVTE-------DAYLAVNLARNGGLPVRIKEVT
EN--KNLVSTLTGKINAEGSQSPGGG--RTDDQPLEKLKTKKPYSTLPDPSGVQKE--MFHQAFEYPTG-TG
ATPDYRQTLEEALKAGLDLFS--------------------KKYPGDTQAWEEIWKQDAGASLGYLLGSNST
QIGCAIGRCTKVTTQTGPT--------------RSIMEKTVDSNEAVEELTNKAVLLCQLEPPATKNTAPFD
EAYFTGLIARTTELANMTEEDLKAPTNDGTAVAAVPTILFAGLLAMLTAISA
>CDJ45647.1/1-303
MAPFYGTAAAVGLVALSGIRAVAAQQDPQQQITYKLTLENVTE-------DAYLAVNLARNGNLPVHIKEVA
ED--KNLVSKLEGVVTGVGAVEAGP----DGEEPSESCKTL-------INSEHFDE--VFRQAFEYPAG-DG
ATPNYRQTLQEALKGGLALFREFLTITFALCFVFCTYLLQSNQYPVDETAWGKIWEKDAGASLGYLLGSNST
QVGCVIGRCTKVTTPGEAN--------------RSAVEKTVKSGDPVETPTSKAVLLCQLEPAADRNTAPFD
EDYFVGLIARKTELANMTEEDLKAPANDGTAAAAVPTILFAGLVAMLAGMSA
>CDJ45634.1/1-279
MASLYKTAAAVCLMALCGLRAEAA-G----QTTYKFRPLKVDD-------AAYFAANLVRNGKLPVHVSEVA
RD--DNIVSTLNEKVVQDEIVK------QTEEANEDTCEEL-------IETLSLKE--IFHLSFDYTDS---
--PNYRELLQKALDAGLQVFNQISALHLCCVVLTCLSFFKRKEYP---SQWGDIWEVEAGANLAYLLGSNST
KIGCVIGECVTVASGGEKAL------------------------PSDETSTGKAALFCKLSPEVEKGSAPFD
EEYFTGLVSRTAKLTEMAEEDLKAPSNDGTAAAALPTILAAILVAMLTALSA
>CDJ45622.1/1-256
MACFYRTAAAVCLVALCGLRSVAAGK----TTTYEFTAVDVNE-------DAYVAANLVRNGKLAVHISEVT
KN--ATLVSDLKHKVEQA------------SGEPLESCDGL-------IDTSNPIG--IFNHTSEYAES---
--PNYRTMLQAALDKGLEVF-------------------KAKGYQ---NKWKEIWGDADGANLAYLLGSNST
SMGCVIGTCSKVVTTTDQRS-----------------------ETPPEVTPEKTVLLCELSPAAEKEKAPFD
EEYFNELVARTARLAEMTEEDLKAPSNDGTAAAAIPTTLAAGLVAMLTAVSS
>CDJ45636.1/1-268
MASVYKTAAAVCFVALYGLQSEAAGT----TISHKFIPIAVED-------AGYVAANLARNGKLPVHINAVA
KD--DNLVSTLTGTVKSKNVTETVE---DAEATIDETCSSL-------VKEGELKD--IFHYTFEYNNV-SK
SSPNYRELLQKALDAGLEIF-------------------KKTKDQ---NKWEKIWEDEAGASLAYLLGANST
TIGCVIGQCIAAKTADDGGQ------------------------SVPEGATGKAVLFCELNPAAKKNQAPFD
DEYFEGLIARTAKLADMTEEDLKAPSNDGTAAAAVPTILAAGLVAVLTAISA
>CDJ45626.1/1-261
MASLYKTAAAVCLVALYGLQSEAADK----TIAYKFKALNVDD-------DAYMAANLVRNGRLAVHISEVA
KD--ESLVTGLQKKVEPNKDLE------QRDVTPEDSCKKV-------MENAGLKD--IFHHAFTYKAS---
--NNYRELFQEALDAGLKVF-------------------KPKGYQ---GNWEEIWTDDDGANLAYLLGSNST
KMGCVIGQCIKVETDNTGGR-----------------------I-STEEQTGEDFLFCELSPAAEENKAPFD
EEYFKGLITRTAKLAEMTEEDLKASTNDGTAATAVPTILAASLVAMVTAISV
>CDJ45612.1/1-272
MAPLYKTATAICLVALSGIRSAAV-A----SEVYKFEEVQVDD-------AAYLAANLTRNGKLPVHIEEVT
KD--EGLVSSLQEKVKKAQTPVV----QERE-VTKESCEKL-------MVASNLKDT-TFHYTFEYKDP---
--PNYSELLQEALKAGLEVF-------------------G-NKYP---SEWTSIWTADAGASLAYLLWSKST
KIGCVIGKCTKGAAPDDGVLG---------SKEG----GAEGRVSTGEASAVPAVLFCQLDPAPTKNQAPFD
EEYFTGLIARTARLEDMTTDDLKAPTNDDTAAAALPTIMFAGLAAMIAAVYA
>CDJ45642.1/1-261
MASLCKTAAAVCLVALYGLQSDAAGK----TTTYTFTPEVVDE-------AGYLAANLVRNGKLPVHISTVT
KS--ETIVSSLKTTVGSKTASK------AGEDLSDTTCSGL-------MEGADLKD--IFNHVFDYANG---
--PNYPDLLQTALNKGLEAF-------------------KKTDYQ---NQWEKIWQDDAGANLAYLLGANST
TIGCVIGKCTTETTEGSGER------------------------SSSPKLTGKAVLFCELKPPAEKGKAPFD
GEYYDGLIARTAKLADMTEEDLKASSNDGTAAAAVPTILAAGFVAMLTAIGA
>CDJ45641.1/1-260
MASLFRTAAAVCLVALNGLQSQA-TT----TITYKFTPVAVDD-------AAYLAANLVRNGQLPVHINEVT
KG--NSLVSALEQEVKSKTNEK------QEAEATDPTCSEL-------VKPEGLKD--IFHYTFAYQE----
-KPNYRELLQEALNAGLTVF-------------------KNAEYQ---NQWDTIWGVDAGGSLAYLLGANST
TIGCIIGECTTLKSGGGDRQ------------------------IQTESKTGKAVLFCELDPETEKNKAPFD
DEYFKGLIARTALLADMTEEDLKAPTNGSTAVAAVPTILAAGLVVTLTAVFA
>CDJ45625.1/1-262
MASFYKSAAAVCLVALFGLQSVAADP----QTTYKFRAIAVND-------DAYVAANLVRNGKLAVHIGEVA
MD--ESLVAGLQKKVAPSTGLT------QQDGTPKDSCNKL-------MEESGLKS--IFHYASSSEET---
--YNYRELFQAALDAGITVF-------------------KEKGYQ---NKWGEIWGIDAGASLAYLLGANST
KIGCVIGECIQVQTDTVEDR-----------------------PSTTENSTGNAFLFCQLDPEAETGQPPFD
EEYFDGLIARTDKLAGMTEEDLKAPSNDGTAAAAVPTIIAAGFLAILAAISA
>CDJ45628.1/1-260
MAPFYKAAAAVCLVAVYGLQSEATGP----TTTYEFKAVDVDK-------EAYVAANLVRNGKLAVHINEVA
KD--DSLVSGLKEKVEPKNA-A------KGGAQTVDSCDAL-------IKASNLAG--IFNHTSEYVES---
--PNYRTLLQAALDAGLGVF-------------------KAKGYQ---NKWNEIWEDASGANLAYLLGSNST
SIGCVIGTCNKVVTP-EERS-----------------------PVSPQVSPEKTVLFCILNPAAENGKAPFD
EEYFNELVARTAKLAEMTEDDLKAPSNDGTAAAAIPTVLAAGFVSMLAALSA
>CDJ45631.1/1-271
MAPLYKTAAAVCLVALHGLQVQAAQT----TIKYKFKPVVTDD-------AAYFAVNLVRNGKLPVRISEVA
KE--NNLVSTLTEKVQSKEKEKTFSGEPEEAVTIDETCSEL-------VEPNGLKD--IFHYTFEYEEGVSQ
KSPNYRELLQAALDEGLKVF-------------------TDSQNQ---NQWETIWQDDDGANLAYLLGANST
AIGCVIGQCTTEKSTTPG-G------------------------RSTATPTGKAVLFCELKPAAEKSKAPFD
EEYYDGLIARTDKLASMTEEDLKAPSNDATATAAIPTILSAGVVAMLTVASA
>CDJ45638.1/1-266
MASLCKTAAAVCLAAVYGLQSEASDT----KITYKFKPVVVND-------AGYLAANLVRNGKLAVHISDVA
KS--ESIVSALTSTVQSQTNEI------VENAVSDSACAAL-------MDNTKLKD--IFHYTFEYTDDVSQ
SSPNYRELLQKALNAGLEVF-------------------KKTEYQ---NDWDKIWKDDAGASLAYLLGANST
TIGCVIGQCTTRTSAVNARQ------------------------SGDESTTGSAVLFCELSPAALKGKAPFD
DEYLDALLARTAKLADMTEEDLKANTNDGTAATAVPTILAAGLVAMLTALSV
>CDJ45633.1/1-269
MASLYKTAAAVCLVALHGLQSEAAQT----KIKYKFKPVVVDD-------AAYFAANLVRNGKLPVHISEVA
KD--NGLVSTLTAEVQSKENEQTFP---EEPVTIDDTCSVL-------VEPDGLKD--IFHYTFEYTDNNSK
SSPNYRELLQGALDAGLKVF-------------------TKTDYQ---NQWQNIWQDDAGGSLAYLLGANST
TIGCVIGECTTEKSGGDNAK------------------------ISTATATGKAVLFCELKPEAEKGTAPFD
EEYFSGLIVRTAKLADMTEDDLKAPSNVGTAAAAVPTILAACLVATLTAASA
>CDJ45630.1/1-269
MASLYRTAAAVCLVGLYGLQSEAAGT----TITYKFTPIVVDD-------AGYVAANLVRNGKLPVHISAVA
KD--DNLVSTLTETVKTKESKVPVE---NERDTIDKTCSVL-------VEPEGLKD--IFHYTFEYNDSASK
SSPNYRELLQKALEAGLEIF-------------------KNAEYQ---NNWGKIWNDDAGGSLAYLLGANST
TIGCVIGQCTTEKSTNPGGR------------------------SSTATPTGNAVLFCTLKPAAQKGEAPFD
DEYFTGLIARTAKLADMTEEDLKAPTNDGTAAAAVPTLLAAGLVAVLTALPA
>CDJ45613.1/1-273
MAPLHQIAAAVCLVAFSGLKPASA-A----SQVYKFEAVQVDD-------AAYLAANLARNGKLPVHIEEVT
KD--EGLVSSVQKTVTTTETTVP----QGREAIDKESCEAL-------IKASTLKD--IFHYTFEYKES---
--PNYRELLQAALEAGLKVF-------------------DNNKYP---SDWKTVWANDAGGSLAYLLWSKST
NIGCVIGKCTKTAASADGMGD---------SKQR----DDSGRISSEATQTTPAVLFCQLDPAPTKDQAPFD
EEYFTGLITRTAKLADMTADDLKAPTNDAAAAAALPPILSAGLIAMLAAVSV
>CDJ45614.1/1-275
MAPLYKAAAAVCLAALAGLQSEAA-Q----PPTYKYEAVKVDD-------AAYVAANLARNGKLAVHITEVT
KD--EDLVTSLGKKLLGTSGG-V----QAKSVVTSSSCSGL-------IEALKLEN--MFRHSFEYQDN---
--PNYRELFQAALDDGLQLF-------------------K-SKYP---SNWETIWQNTAGANLAYLLGSTST
KIACVVGKCTKAAASGDGNGD---------NNGESAKQVAAGGTNSEGTETKEAVLFCELDPAATRNEAPFN
EEYFNALISRTDKLTSMTADDLKAPANNAPVASPVLAVLMAGLVAMLAAVSA
>CDJ45618.1/1-260
-MVLYKTAAAVCLVALYGLHSEAGTV----TTTYKFKAVNVED-------DAYFAAKLVRNGKLAVHISEVS
KD--EDLISELQEKVAPSADLE------QQTGTSEVSCNKL-------MEDSGLKS--IFHHAFSNVGS---
--YNYHELFQAALDAGITVF-------------------KDKGYQ---NKWNEIWGDADGANLAYLLGANST
KIGCVIGECIKVQTQE-DDE-----------------------PPTTENPTGDAFLFCQLSPAADKNKAPFD
EDYFNALTARTAKLAAMTEEDLKAPSNGASATAAIPTILVASLVAMLTAVPA
>CDJ45621.1/1-258
-MAFCKTAAAVCLVALYGLQSEAASP----QTTYKFKAVEVTD-------DAYIAANLVRNGKLEVHISEVS
KD--TNLVPGLQKEVVASASVE------QPEGTT-ESCKKL-------MEQSGLKG--IFHHAFSYKEK---
--NDYRELFQAALDAGIAVF-------------------KEKGYQ---NKWDEIWASDAGASLAYLLGANST
KIGCVIGECIQVQTQD-EGE-----------------------P-SSEESTGNAFLFCDLSPAVDKSKAPFD
EEYFNVLVARTAKLAEMTEEDLKAPSNDGTAAGAFPTILVAGLVAMLTAAFA
>CDJ45643.1/1-269
MATFYKTAAAVCLVALSGLQSEAA------QTTYKFKVANVDD-------SVYLAANLVRNGRLPVHISEVA
PD--SNLVSTVQGKVQACTASK------QPSRVTMEACEAL-------MKASDLRD--IFYHTFDYTES---
--PDYRELMQAALDEGLKVF-------------------KKQNYG---TDWQTIWASEAGANLAYLLGSNST
KIGCVIGECTEEASRTLPGAA---------KRG-----VAALSTDLGEAEAKKAVLFCALSPEAQKNTAPFD
EEYFTALISRTALLANMTQDDLKVPTNDGIAAAAVPSILATSLVAMLTALSA
>CDJ45640.1/1-260
MASLYKTALAVCLLGHYGLQTEA-AA----TITYKFTPVDVDD-------AGYLAANLVRNGKLPVHISTVE
KA--ESIVTALTNKVKSRTATK------NESDVSDGACDEL-------VKQDEVKD--IFHYTFDYEEG---
--LDYSKLLQKALDAGLEVF-------------------KETQNQ---NKWETIWQDGDGANLAYLLGANST
TIGCVIGQCTTKTNQAPSRE------------------------TPDGSTTGKAVLFCELKPAADKGKAPFD
DEYFNGLIARTAKLADMTEEDLKAPSNDGTAAAAAPTILAAGFVAVLSALSV
>CDJ45623.1/1-260
-MVFYKTAAAVCLVALYGLQSDAAGK----TTTYKFKAVDVDD-------EAYVAARLVRNGKLAVHISEVA
KD--ADLVSGLQKKVAPTAAQG------KQSGTSTESCKKV-------MEESALKD--IFHRAFTYKES---
--NNYRELFQKALDAGIAVF-------------------KENGYQ---NKWEEIWESDDGASLAYLLGSNST
KIGCVVGQCIKVETDTTDDS-----------------------D-PTEESTGDDVLFCELSPAAKKNEAPFD
EDYFNGLIARTAQIAQMTEEDLQSSSNDGTAAAAVPTTLAAGVVAMLTAVSV
>CDJ45637.1/1-259
MASFYRTTAAVCLVALYVLRSEA-KD----QTTYKFKAFNVDD-------TCYLAANLARNGSLPVHINEVA
RG--ESLVSTLKTKVESQENVI------EEAAVSDHSCDAL-------VKKEGLKD--IFHYTFPQQEN---
--PNYRELLQAALDAGLAVF-------------------TDTKHQ---NNWQQIWAVDAGASLAYLLGANST
TIGCVIGQCTAATSVVGG-G------------------------RSAATPTGKAVLFCELNPAAQKDQAPFD
EEYYDGLIARTAKLVSMTEEDLKAASNDATAATAIPTILSAGVIAMLTVVSA
>tr|U6KCS6|U6KCS6_9EIME/1-260 SAG family member OS=Eimeria mitis OX=44415 GN=EMH_0058350 PE=4 SV=1
MAPFYKTAATLCLVALCGLQSEAADG-----TKYKFTPEDVTE-------EAYLAANLVRNGNLPVHISEVS
KD--DTLVTSLKQNVEAK-EASTD-----------GTCETL--------IEGDIKE--GFHHIFEYEVE-TK
AAHDYRQLLQEALDKGLAVFTD-------------------KIYPKDEQAWEKIWEKKDGANLAYLLGSNST
TIGCVIGNCTEVPSDVDEL------------------------SDQPETKKQKAVLFCLLSPATASNAAPFT
EEYFKGLIERTTLLKDMTKDDLKPSVGNGTAEAAVPTILIAGLVAMLTAVSA
>tr|U6KEY2|U6KEY2_9EIME/1-260 SAG family member OS=Eimeria mitis OX=44415 GN=EMH_0058460 PE=4 SV=1
MASFYRVAATVCLVALCGLQSAAADG-----KKYKFTPEDVTE-------EAYLAANLARNGNLPVHISEVS
KD--DNLVNSVKGKFEGK-ETATD-----------AACETL--------IESDLKD--MFYHIFEYDAD-EE
PSRNYRQFLQESLNKGLAVFTD-------------------KTYPKDEQAWKTIWGDEDGANLAYLLGSNST
TIGCVIGKCTEVAADVNAL------------------------SDPPETKKEKAVLFCKLSPATAKNAAPFT
EEYFKGLIERTTLLNDMTEDDLKPSVENDAAATAVPTILITGFVAMLTAVSA
>tr|U6KJE4|U6KJE4_9EIME/1-271 SAG family member OS=Eimeria mitis OX=44415 GN=EMH_0080920 PE=4 SV=1
MASFYRTAVAVCLVALGVLESEAQQG----PATYKFTVVNVDE-------DAYLSANLARNGKLPVHISEVK
KD--DSLVTALTEEVTAG-AEPAA-----------ENCTAL--------ITSELKA--RFHYSFDHEPE-SE
ASFDYRQLLQKALEAGLTVFK--------------------KAYPKSKEEWQNIWKDDAGASLAYLLASNST
TIGCVIGRCTQVATPAEPEVPELPHDGA------------GDSGTPEGTLKKEAVLFCDLKPPAVKDSAPFD
EEYFNGLIERTTQLKDMTEDDLKNSVGNGPVATA-STILIAGLVAMLTAVSA
>tr|U6JV33|U6JV33_9EIME/1-266 SAG family member OS=Eimeria mitis OX=44415 GN=EMH_0036010 PE=4 SV=1
MSSIYKTAAAVCL-ALCGLQAEANT-----TRKYKFKVVDVGE-------DAYLAANLARNGKLPVHISEVT
KE--DTLITTLKGKVAGE-DIATA-----------DNCTAL--------ITSELKK--NFHYSFEYEST-SE
ASPDYRQLLQKALDEGLTLFD--------------------KKYPQSQEAWEKIWNEDEGASLAYLLGSNST
TIGCVIGRCTQVKTSSDTS---LLQGGG------------GGSGEPEETLQNDAVLFCQLEPAAVKDSAPFD
EEYFNGLIERTTELKDMTEDDLKNSVGNGPVATA-STIIIAGLVAMLTTVSA
>tr|U6K7P5|U6K7P5_9EIME/1-267 SAG family member OS=Eimeria mitis OX=44415 GN=EMH_0058690 PE=4 SV=1
MAPLYKTAAAVCLVTLCGLQTEAS------TPKHKFTVEHVEA-------DAYLAANLARNGKLPVHISEVT
KE--ESLVSALEAKVSGD-EPPTA-----------EDCTAL--------ITDKLKE--DFHHSFVYDTE-AK
ASPDYRQLLQNALDEGLAVFKN-------------------KAYPQTNDEWQSIWKQDAGANLAYLLGSNST
TIGCVIGRCTQVTTSDNPV---ELQVGD------------GGSGTQQETLTKDAVLFCQLKPAAEKNSAPFD
EEYFNGLIERTTELKDMTEDDLKNSVGNGPAATA-STILIAGLVAMLTAVSA
>tr|U6K2M1|U6K2M1_9EIME/1-244 Uncharacterized protein OS=Eimeria mitis OX=44415 GN=EMH_0010920 PE=4 SV=1
MAPFYKTAAAFCLVGLFGLQCGAAT-----ETKYKFEVVQVKD-------DAYLTAKLARNGKISAKTNTVE
KD--SQTVTTLQGKVAAKIDGS------------DVTCAAL--------IDDTLEK--LFHVTFEYTDD---
--PDYRTLVQGALKTGLAEFS--------------------NTYPKDTTAWEEMWGKNGVPSLLHLLEASST
KIGCVIGKCVKQTD-S-----------------------------PEGAAPTKATLFCELSPAAAKGQAAFS
EEYFNELIARKDELSSMTEDDL-----TSSANVAVPSILTAGLVAILAAISA
>tr|U6K7B4|U6K7B4_9EIME/1-254 Uncharacterized protein OS=Eimeria mitis OX=44415 GN=EMH_0077380 PE=4 SV=1
MAPFYKTATAFCLVGLFGLHSVAAG-----ATEYKFEVVEVKD-------ELYLTTNLARNGKISVRTSTVE
KD--TDLVSTLQAKVATEQTAQ------------AATCETL--------IGDKLKK--VFHHSFAYTTT---
--PNYPELVQEALNAGLEEFG--------------------KTYPSGTSAWQEKWGKQKVHSVLHLLGASST
KIGCVIGNCVKKVE-VPVH------------------------AKSDPDQPTTSVLFCELTPAATVDEAAFS
EAYFKELIARETKIKDMTEEDLKDPIVTSSADAVVPSILTAGLVAILAAISA
>tr|U6JQ61|U6JQ61_9EIME/1-240 Uncharacterized protein OS=Eimeria mitis OX=44415 GN=EMH_0078450 PE=4 SV=1
MAPLYKAAAAFCLVGLSWLQSGANA-----SEQYKYQAVQVDE-------DAYLTVKLARNGQISAKTSSVE
KD--ATTVSALEKKVKANEDSP------------KESCEAL--------LTGDLKT--VFYYSFKYTEK---
--PDYRALVQEALNTGLEEFG---------------------TYPEEPSGWEKIWENDEVHSVLHLLGANST
KVGCVIGNCVKTSA---------------------------------TDTPIKSVLFCQLEPAATASDAAFS
EEYFKEISTRKTELKSMTEDDLK-----SSANAAVPSILTAGLVAILAAISA
>tr|U6JV45|U6JV45_9EIME/1-251 SAG family member OS=Eimeria mitis OX=44415 GN=EMH_0048600 PE=4 SV=1
MAPLYKAAAAFCLVGLSWLQSGANA-----STKYKFEVAELDE-------DAYLTVKLVRNGKISSKTNGVE
KD--DQLATTLQGKVESEHEDE------------QPTCASL--------ITAEHKK--IFYHTFDYEAS---
--PDYRKLFQEALKTGLDAIG--------------------TTYPT---AWQDIWTKENARNLLHLLGASST
KVGCVLANCVKKDEPLP-H------------------------AKSDPEAPTKSVLFCELAPPATANDAAFS
EEYFNELIARKDELKSMTEEDLKDPIVTSSADVAVPSILTAGLVAILAAISA
>tr|U6JZX2|U6JZX2_9EIME/1-254 Uncharacterized protein OS=Eimeria mitis OX=44415 GN=EMH_0051220 PE=4 SV=1
MAPFYKTAAAFCLVGLFGLQCGAQT-----PATYKYEVAKVGE-------DAYLTVNLARNGQISAKTSLVE
KD--TELVGTLETKVKADEAEP------------KASCDEL--------LTEDLKK--LFNVTVDNKDN---
--PDYRKLVQDALNTGLTDFG--------------------ATYPADTSAWRNIWGNAKLLSVLHLLGASST
KVACVIANCVKTAGDVGVL------------------------SESD-DAPEKSVLFCELKPAAAENEAAFS
EEYFKELKERTTQLKDMKEEDLEDPIVTSSANVAVPSILTAGLGAILAAISA
>tr|U6KEJ2|U6KEJ2_9EIME/1-254 Uncharacterized protein OS=Eimeria mitis OX=44415 GN=EMH_0079480 PE=4 SV=1
MAPFYKTAAAFCLVGLLGLQCGAET-----PAKYKYEVAQVGE-------DAYLTVKLARNGKISAKTSAVE
VD--TDTVTALQGQVQGSEGTT------------QASCDAL--------LTTDLKK--IFHHTFAYTAT---
--PDYRSLVQEALRTGLEAIG--------------------ATYPTGTTAWQDIWKKDAAVSVLHLLGSSST
KVGCVIANCVKTTA-VNVL------------------------SESDEGTPEKSVLFCQLKPAAAENEAAFS
EEYFKELKERTTQLKDMKEEDLEDPIVTSSASAAVPSILTAGLVAILAAISA
>tr|U6JV90|U6JV90_9EIME/1-253 Uncharacterized protein OS=Eimeria mitis OX=44415 GN=EMH_0003660 PE=4 SV=1
MAPFYKTAAAFCLVGLFGLQCGAET-----PTKYKFEVAQVGE-------DAYLTVQLARNGQISAKTSLVE
KD--TELVGTLEATVEAGESEP------------KDSCDEL--------LTEDLKK--LFNVTFNHTDD---
--PDYRELVQGALKTGLTNFG--------------------TTYPEDTSAWKKIWGKQELHSVLHLLGASST
KVACVIAKCVKTG--VGVL------------------------SESDEETPATSVLFCQLKPAAAENEAAFS
EEYFKELSTRTTELKDMKEEDLEDPIVTSSADAAVPSILTAGLVATLAAISA
>tr|U6JUM6|U6JUM6_9EIME/1-254 Uncharacterized protein OS=Eimeria mitis OX=44415 GN=EMH_0047430 PE=4 SV=1
MAPLYKTATALCLVGLFGLQSVAAG-----ATKYKFKVVEVKD-------DVYLPIRLARNGKITAKTKDVA
KD--TQLVTELQDEVEGTGEAT------------EATCAEL--------IESTFKK--IFHQTFDYTDT---
--PDYPKLVEEALKTGLNAIG--------------------TTYPAQTPTWQDIWKKKEALSVLHLLGADST
KVGCTIAKCIKSPE-VDLL------------------------TEPESETPAKAVLLCELSPAAKENEAAFS
EEYFKEISTRTTDLKSMTEEDLKDPIVTSSANAAVPTILTACLVAILAAISA
>tr|U6JU21|U6JU21_9EIME/1-249 Uncharacterized protein OS=Eimeria mitis OX=44415 GN=EMH_0044800 PE=4 SV=1
MAPLYRTAAAFWLAGLFGLQSVAAA-----GTKYRFELVEVKE-------DAYLIAKLARNGKITAKTNTVE
KD--TDLLAALKGKIKTDSDAA------------EATCSTL--------VTEDLKK--VFHVTFEYTES---
--PDYPKLVEDTLKAGLADFE--------------------ETYPADTEAWKKVWKKTNAPGVLHLLEATST
KIACVIANCVQSPA-VDTY------------------------AKSKQETKTTALLFCELSPAATEERPVFS
EEYFKELIARKDELSSMTEDDL-----TSSANVAVPSILTAGLVAILAAISA
>tr|U6K7P1|U6K7P1_9EIME/1-247 SAG family member OS=Eimeria mitis OX=44415 GN=EMH_0058130 PE=4 SV=1
MGPIFKRAAVACLVALSGLEPATAA-TP-----PQFTVHDAGE-------DAYLSVNLARVGQMSVRISQLT
KD--DELIESVRGTLAGTDGE-----------RTVTTCADT-------I--SELKKQKSFVAQFTKEDD---
--RNYRQSVQEALTTGLK---------------------LMESYPTTDDEWKELWKKPDGVNLASLLWSNST
NIGCAVGICTEGTQGD-----------------------------RT--TTKTAYLFCQMDPAAEENKAPFD
KEYYEALTARKTLLTAMTEEDLKTPSNGA-APVAVPSLVLAGLTAIVALASA
>tr|U6JRU5|U6JRU5_9EIME/1-248 SAG family member OS=Eimeria mitis OX=44415 GN=EMH_0099450 PE=4 SV=1
MGPNFKGAAAVCLMALSGFQQVTAV-TA-----PKFAVEAAGE-------DAYISVNLARVGQMSVRINQLT
KD--DGLIEGLQETLPGAEAL-----------RAVTTCAEA-------I--SELKKQKTFVAQFIKDDD---
--KNYRQSVQEALTTGLK---------------------QVESYPTTDAKWQDFWGNVDGANLASLLWSNST
KVGCAVGICTEGTHDT-----------------------------RST-TTKAAFLFCQMSPAAEENKAPFD
KEYYEALTERKTLLTAMTEEDLKAPVKGA-AAAAVPCLVLAGLYAIVAFASA
>tr|U6JS34|U6JS34_9EIME/1-236 SAG family member OS=Eimeria mitis OX=44415 GN=EMH_0039210 PE=4 SV=1
MGPIFKGAAAVCLLALSGLEPATAATQP-----PAFTVEEAGE-------DAYLSVNLARVGQMSVRINQLT
KD--DTLIDSVKETFGVKDGG-----------RTLTTCAEA-------I--SGLRKKKEFVVQFTTAED---
--RNYRRSVH------------------------------MKSYP---DNWQEFWTKPEGANLASLLWSNST
NIGCAVGICTESADGT-----------------------------PS--STKTAYLFCQMSPEAEQDKAPFD
KEYYEALTARQTLLTAMTEEDLKVPVQGG-AAAAVPSLLVAGLTAIVAFASA
>tr|U6JN27|U6JN27_9EIME/1-252 SAG family member OS=Eimeria mitis OX=44415 GN=EMH_0027780 PE=4 SV=1
MGPIFKGAAVVCLAALSGLQPAAGD--------LQFNVETADKGKHLLLGDAYTSLNLARVGHMSVRIGILT
EN--SELAEGLKDAFTPAAYA-----------APANTCEGA-------I--AELKKT-KFTAKLTESGD---
--QKYRQAVQKALEAGLN---------------------ELQSYPDSEEKWREFWENADGANLAHLLWTNST
GVGCAVGTCTQGGDQN-----------------------------RTA-GTSIAFLFCEMKPAAVENKAPFD
KEYYEALTERKTPLTQMTEEDLKVPVQGG-AAAAVPSLLVAGLTAIVAFASA
>tr|U6JSF0|U6JSF0_9EIME/1-243 SAG family member OS=Eimeria mitis OX=44415 GN=EMH_0078580 PE=4 SV=1
MGRIFKGAAVLCLAALSGLQPAAGD--------LEFQPQDADK-------DAYTSINLARVGQLSVRIGVLT
EN--SELVEKIKSALPSAQSD-----------PPSTTCEEA-------I--AELKKT-NFLAQLTETGD---
--QKYRQAVEKVLEAGFN---------------------ELQSYPEDEGEWTTFWGKPDFANLARLLSSNST
KVGCAVGTCTKT-EEA-----------------------------RTG--TSITFLLCEMDPAAVQNKAPFD
KEYYEALKERKTSLTEMTDEDLKAPVQGG-AAAAVPSLLVAGLTAIVVFASA
>tr|U6JTT4|U6JTT4_9EIME/1-216 SAG family member OS=Eimeria mitis OX=44415 GN=EMH_0038730 PE=4 SV=1
MAPLYKTAAAVCLVTLCGLQTVES------TPTHKYTVEHVEA-------DAYLAVNLARNGKLPVHINEVK
KE--ESLVSALNAKVLGS-GQPTA-----------ENCTAL--------ITDELKN--DFHHSFVYDAE-EK
ASPDYRQLLQNALDQGLAVFKN-------------------KAYPQSNDEWQDIWGEDAGANLAYLLGSNST
TIGCVIGRCTQVTTSEDQE---SLQVGD------------GDSGTQQETLTNEAVLFCQLKPAAEKNSAPFE
----------------------------------------------------
>tr|U6JVE2|U6JVE2_9EIME/1-203 SAG family member OS=Eimeria mitis OX=44415 GN=EMH_0003650 PE=4 SV=1
MAPFYKTAAAFCLVGLFGLQSAAAE-----TPKYKFEVVQVKD-------DAYLTAKLARNGKISAKTNTVE
KD--TATVTALEGKVKSEKTVD------------EATCETL--------IEETHKK--IFYHTFSYAAD---
--PDYRALVQEALQSGLAEFS--------------------DTYPNDTKAWTDIWKKEKARNVMHLLGAEST
KIGCIVANCVKTQSAVDTY------------------------SKSGPDVPTTSVLFCELAPPATENEAAFR
----------------------------------------------------
>tr|U6K8U8|U6K8U8_9EIME/1-202 Uncharacterized protein OS=Eimeria mitis OX=44415 GN=EMH_0081360 PE=4 SV=1
MAPLYKTAAAFCLVGLFGLQSKADE-----PAKYIFQVVDVKD-------ELYLTTNLARNGKISVRTNTVE
KD--TNLVSTLKAKVQAEQTAE------------SDTCATL--------IAGELKK--VFYHSFTYTTD---
--PNYAEIVQEALQAGLEEFG--------------------KTYPSDPSTWQGKRGSDKVNSVLHLLGANST
KIGCFIGNCIKKVE-SGRL------------------------AKTEPEEPTTSVLFCELTPTATEGEAAFR
----------------------------------------------------
>tr|U6JV02|U6JV02_9EIME/1-202 Uncharacterized protein OS=Eimeria mitis OX=44415 GN=EMH_0048610 PE=4 SV=1
MAPLYKTAAVFCLAGLFGLQSVAAT-----GTKYKFELVDVKD-------DAYLTAKLARNGKITAKTNAVE
KD--TNLLATLKEKIDTTSEVT------------EATCSTL--------VTADLKK--FFHVTFQYTES---
--PDYPKLVEDTLKAGLADFD--------------------GTYPANTDAWKAIWKKDNAPGVLHLLEATST
KIACVIANCVKAPA-ADTY------------------------AKSQQETPTTALLFCALSPAATQEQPVFR
----------------------------------------------------
